# Supplementary material for: Genome-wide haplotype-based association analysis of key traits of plant lodging and architecture of maize identifies major determinants for leaf angle: hapLA4
Source: PLoS One. 2019 Mar 6;14(3):e0212925. doi: 10.1371/journal.pone.0212925 (PMC6402688; doi:10.1371/journal.pone.0212925)
Supplement: S1 Table — (XLSX) [file pone.0212925.s001.xlsx]

## Sheet: S1 Table
S1 Table: Detailed information of SNPs used in the study (SNP name, chromosome, physical position (pb) and polymorphic alleles, recorded in the maize genome AGPV3 (B73 RefGen_v3), available in the MaizeGDB database (http://www.maizegdb.org//)
SNP	Chromosome	Physical Position (pb)	Allele
S2_517642	1	517642	C/G
S2_644966	1	644966	C/A
S2_1761163	1	1761163	T/C
S2_1761208	1	1761208	G/T
S2_1761268	1	1761268	A/G
S2_1761292	1	1761292	G/T
S2_1778021	1	1778021	C/T
S2_1778289	1	1778289	A/G
S2_2085470	1	2085470	T/C
S2_2087456	1	2087456	C/G
S2_2089319	1	2089319	C/G
S2_2219296	1	2219296	C/G
S2_2304607	1	2304607	T/C
S2_2304872	1	2304872	G/A
S2_2304882	1	2304882	A/G
S2_2304900	1	2304900	G/T
S2_2304924	1	2304924	T/G
S2_2304942	1	2304942	G/T
S2_2305005	1	2305005	T/G
S2_2305647	1	2305647	T/G
S2_2465199	1	2465199	G/C
S2_2466964	1	2466964	A/C
S2_2541931	1	2541931	A/G
S2_2683881	1	2683881	G/A
S2_2689689	1	2689689	C/G
S2_2689703	1	2689703	G/C
S2_2689746	1	2689746	A/G
S2_2689775	1	2689775	G/A
S2_2689777	1	2689777	C/A
S2_2691547	1	2691547	C/A
S2_2691782	1	2691782	G/C
S2_2751024	1	2751024	A/G
S2_2751041	1	2751041	C/T
S2_2751222	1	2751222	G/A
S2_2751291	1	2751291	C/T
S2_2782084	1	2782084	C/A
S2_2782086	1	2782086	G/T
S2_2782105	1	2782105	T/C
S2_2784713	1	2784713	T/C
S2_2784745	1	2784745	A/G
S2_2799409	1	2799409	A/C
S2_2799418	1	2799418	T/G
S2_2801507	1	2801507	C/T
S2_2801557	1	2801557	C/A
S2_2840264	1	2840264	C/T
S2_2840468	1	2840468	C/G
S2_2840516	1	2840516	G/T
S2_2869370	1	2869370	A/G
S2_2935420	1	2935420	C/T
S2_2935427	1	2935427	T/C
S2_2950136	1	2950136	T/C
S2_2950162	1	2950162	G/T
S2_2993507	1	2993507	G/C
S2_2993518	1	2993518	A/C
S2_2993589	1	2993589	C/T
S2_2993592	1	2993592	C/T
S2_2993604	1	2993604	C/G
S2_3015721	1	3015721	C/T
S2_3021986	1	3021986	C/T
S2_3021989	1	3021989	C/T
S2_3071234	1	3071234	G/A
S2_3071276	1	3071276	C/G
S2_3071351	1	3071351	G/T
S2_3072844	1	3072844	T/C
S2_3072890	1	3072890	C/G
S2_3073976	1	3073976	A/T
S2_3074360	1	3074360	C/G
S2_3074361	1	3074361	C/G
S2_3074464	1	3074464	G/A
S2_3074546	1	3074546	A/C
S2_3077010	1	3077010	T/C
S2_3189994	1	3189994	G/A
S2_3190010	1	3190010	T/A
S2_3190014	1	3190014	T/C
S2_3192060	1	3192060	G/C
S2_3273071	1	3273071	C/T
S2_3273380	1	3273380	A/G
S2_3274934	1	3274934	C/A
S2_3275020	1	3275020	G/A
S2_3357463	1	3357463	C/A
S2_3358396	1	3358396	G/A
S2_3358463	1	3358463	C/T
S2_3398120	1	3398120	A/C
S2_3398172	1	3398172	C/A
S2_3398196	1	3398196	A/G
S2_3398482	1	3398482	T/C
S2_3401220	1	3401220	G/A
S2_3401235	1	3401235	G/A
S2_3401280	1	3401280	C/T
S2_3401970	1	3401970	A/G
S2_3402003	1	3402003	A/G
S2_3402099	1	3402099	C/G
S2_3402105	1	3402105	G/A
S2_3441448	1	3441448	C/T
S2_3463890	1	3463890	G/A
S2_3644111	1	3644111	C/G
S2_3645268	1	3645268	C/G
S2_3645275	1	3645275	C/G
S2_3660878	1	3660878	A/G
S2_3696176	1	3696176	C/G
S2_3696677	1	3696677	G/C
S2_3696714	1	3696714	G/T
S2_3696852	1	3696852	C/A
S2_3697397	1	3697397	G/A
S2_3697418	1	3697418	C/T
S2_3697547	1	3697547	G/C
S2_3697556	1	3697556	A/G
S2_3697577	1	3697577	G/A
S2_3697592	1	3697592	G/C
S2_3708196	1	3708196	T/C
S2_3708212	1	3708212	C/T
S2_3708219	1	3708219	C/T
S2_3733517	1	3733517	A/G
S2_3733528	1	3733528	G/C
S2_3735941	1	3735941	G/A
S2_3824183	1	3824183	A/G
S2_3824184	1	3824184	A/T
S2_3872182	1	3872182	C/A
S2_3882962	1	3882962	T/C
S2_3882973	1	3882973	T/C
S2_4018087	1	4018087	T/C
S2_4033889	1	4033889	G/A
S2_4033907	1	4033907	T/C
S2_4038913	1	4038913	T/A
S2_4038961	1	4038961	G/T
S2_4047840	1	4047840	A/G
S2_4048856	1	4048856	C/G
S2_4048874	1	4048874	C/T
S2_4051110	1	4051110	G/T
S2_4144017	1	4144017	A/G
S2_4180739	1	4180739	T/C
S2_4180767	1	4180767	C/T
S2_4180769	1	4180769	A/G
S2_4180803	1	4180803	A/G
S2_4239914	1	4239914	G/A
S2_4244681	1	4244681	T/C
S2_4244691	1	4244691	A/G
S2_4283791	1	4283791	C/T
S2_4285850	1	4285850	A/T
S2_4300475	1	4300475	T/C
S2_4302869	1	4302869	G/A
S2_4352268	1	4352268	T/G
S2_4352320	1	4352320	C/A
S2_4352345	1	4352345	C/G
S2_4440415	1	4440415	T/C
S2_4447101	1	4447101	G/A
S2_4506343	1	4506343	C/T
S2_4506345	1	4506345	G/A
S2_4541781	1	4541781	C/G
S2_4542559	1	4542559	A/T
S2_4586507	1	4586507	C/T
S2_4592218	1	4592218	A/G
S2_4592230	1	4592230	A/G
S2_4592349	1	4592349	T/C
S2_4595396	1	4595396	G/C
S2_4595420	1	4595420	C/G
S2_4595432	1	4595432	G/T
S2_4610566	1	4610566	A/C
S2_4709528	1	4709528	C/T
S2_4742375	1	4742375	G/T
S2_4742652	1	4742652	C/T
S2_4748094	1	4748094	G/T
S2_4748330	1	4748330	A/C
S2_4748341	1	4748341	G/T
S2_4758637	1	4758637	T/C
S2_4760390	1	4760390	C/G
S2_4972954	1	4972954	T/A
S2_4984405	1	4984405	C/T
S2_4989858	1	4989858	G/C
S2_5000061	1	5000061	G/A
S2_5000352	1	5000352	A/T
S2_5039522	1	5039522	C/G
S2_5039523	1	5039523	T/C
S2_5039524	1	5039524	G/C
S2_5039552	1	5039552	C/G
S2_5049412	1	5049412	G/A
S2_5082231	1	5082231	A/G
S2_5082254	1	5082254	G/C
S2_5082269	1	5082269	C/T
S2_5082489	1	5082489	T/C
S2_5085598	1	5085598	C/G
S2_5085599	1	5085599	C/A
S2_5085626	1	5085626	G/C
S2_5239365	1	5239365	T/C
S2_5239642	1	5239642	C/G
S2_5240564	1	5240564	C/T
S2_5343175	1	5343175	T/A
S2_5343282	1	5343282	T/C
S2_5428531	1	5428531	T/C
S2_5428952	1	5428952	C/A
S2_5429018	1	5429018	C/A
S2_5435592	1	5435592	G/T
S2_5621682	1	5621682	C/T
S2_5621703	1	5621703	G/T
S2_5621717	1	5621717	A/T
S2_5622900	1	5622900	C/T
S2_5622958	1	5622958	G/C
S2_5624371	1	5624371	C/A
S2_5641131	1	5641131	A/G
S2_5713345	1	5713345	G/T
S2_5713356	1	5713356	C/T
S2_5713357	1	5713357	T/C
S2_5738736	1	5738736	T/C
S2_5738841	1	5738841	C/T
S2_5738851	1	5738851	G/C
S2_5740932	1	5740932	C/G
S2_5741807	1	5741807	G/T
S2_5806803	1	5806803	A/G
S2_5806805	1	5806805	C/G
S2_5806810	1	5806810	C/A
S2_5946787	1	5946787	G/T
S2_5946796	1	5946796	T/C
S2_5946831	1	5946831	C/T
S2_6017355	1	6017355	T/C
S2_6187672	1	6187672	G/C
S2_6193187	1	6193187	C/A
S2_6193208	1	6193208	C/T
S2_6194373	1	6194373	G/A
S2_6194384	1	6194384	C/T
S2_6194503	1	6194503	C/A
S2_6194772	1	6194772	G/A
S2_6194824	1	6194824	C/T
S2_6194846	1	6194846	G/A
S2_6194877	1	6194877	T/C
S2_6228396	1	6228396	G/A
S2_6230210	1	6230210	G/A
S2_6230516	1	6230516	G/A
S2_6404465	1	6404465	G/C
S2_6404467	1	6404467	A/G
S2_6404527	1	6404527	G/T
S2_6404591	1	6404591	C/G
S2_6406029	1	6406029	T/G
S2_6406394	1	6406394	G/C
S2_6406397	1	6406397	G/A
S2_6416734	1	6416734	A/T
S2_6424814	1	6424814	G/T
S2_6424883	1	6424883	C/T
S2_6427016	1	6427016	G/C
S2_6525934	1	6525934	G/A
S2_6541428	1	6541428	T/C
S2_6543477	1	6543477	C/A
S2_6543635	1	6543635	G/C
S2_6543640	1	6543640	G/A
S2_6802966	1	6802966	G/A
S2_6802967	1	6802967	G/A
S2_6802986	1	6802986	G/A
S2_6830928	1	6830928	C/T
S2_6844477	1	6844477	C/T
S2_6844587	1	6844587	G/T
S2_6844597	1	6844597	C/A
S2_6844749	1	6844749	T/A
S2_6844778	1	6844778	G/C
S2_6845363	1	6845363	A/G
S2_6915226	1	6915226	G/T
S2_6917352	1	6917352	G/A
S2_6917375	1	6917375	G/A
S2_6917460	1	6917460	T/C
S2_6917480	1	6917480	T/C
S2_7064096	1	7064096	G/C
S2_7066103	1	7066103	C/T
S2_7070945	1	7070945	C/A
S2_7070964	1	7070964	G/T
S2_7072392	1	7072392	C/A
S2_7073318	1	7073318	T/C
S2_7155026	1	7155026	A/C
S2_7155029	1	7155029	A/G
S2_7156415	1	7156415	G/A
S2_7191637	1	7191637	A/C
S2_7191643	1	7191643	G/T
S2_7191694	1	7191694	G/A
S2_7191737	1	7191737	G/A
S2_7191746	1	7191746	G/T
S2_7308260	1	7308260	A/G
S2_7308277	1	7308277	C/T
S2_7338077	1	7338077	C/A
S2_7338091	1	7338091	G/C
S2_7350478	1	7350478	G/T
S2_7350509	1	7350509	G/A
S2_7351193	1	7351193	T/A
S2_7353728	1	7353728	G/C
S2_7353759	1	7353759	C/G
S2_7383879	1	7383879	C/G
S2_7383891	1	7383891	A/C
S2_7384669	1	7384669	A/G
S2_7384676	1	7384676	G/T
S2_7384691	1	7384691	C/T
S2_7384752	1	7384752	T/G
S2_7384775	1	7384775	A/C
S2_7385043	1	7385043	A/G
S2_7385075	1	7385075	C/G
S2_7385472	1	7385472	G/C
S2_7385494	1	7385494	A/T
S2_7385507	1	7385507	G/A
S2_7385519	1	7385519	G/T
S2_7385597	1	7385597	C/T
S2_7385626	1	7385626	G/A
S2_7389814	1	7389814	G/C
S2_7389945	1	7389945	A/T
S2_7391901	1	7391901	G/C
S2_7391913	1	7391913	G/C
S2_7392386	1	7392386	A/T
S2_7392430	1	7392430	G/C
S2_7395806	1	7395806	C/T
S2_7399455	1	7399455	C/G
S2_7451886	1	7451886	G/A
S2_7485063	1	7485063	G/A
S2_7597136	1	7597136	G/A
S2_7693515	1	7693515	C/T
S2_7693524	1	7693524	C/T
S2_7696539	1	7696539	T/C
S2_7709626	1	7709626	C/T
S2_7820088	1	7820088	C/A
S2_7856391	1	7856391	G/C
S2_7856408	1	7856408	A/G
S2_7856409	1	7856409	C/G
S2_7856410	1	7856410	C/T
S2_7964151	1	7964151	A/G
S2_8014809	1	8014809	T/C
S2_8034142	1	8034142	T/C
S2_8096474	1	8096474	G/A
S2_8096490	1	8096490	C/T
S2_8132067	1	8132067	T/C
S2_8266741	1	8266741	G/A
S2_8284505	1	8284505	G/A
S2_8425602	1	8425602	G/A
S2_8443208	1	8443208	C/G
S2_8445533	1	8445533	A/G
S2_8445623	1	8445623	C/G
S2_8445626	1	8445626	G/A
S2_8445651	1	8445651	C/G
S2_8446742	1	8446742	T/C
S2_8453650	1	8453650	C/T
S2_8453673	1	8453673	C/G
S2_8453694	1	8453694	C/T
S2_8453748	1	8453748	G/A
S2_8455107	1	8455107	T/G
S2_8533282	1	8533282	T/G
S2_8533492	1	8533492	G/C
S2_8554596	1	8554596	G/C
S2_8629737	1	8629737	A/G
S2_8630809	1	8630809	A/G
S2_8630852	1	8630852	G/A
S2_8652018	1	8652018	A/G
S2_8652030	1	8652030	G/C
S2_8652769	1	8652769	G/A
S2_8652807	1	8652807	A/G
S2_8879724	1	8879724	G/A
S2_8880073	1	8880073	A/G
S2_8940214	1	8940214	T/G
S2_8940226	1	8940226	A/G
S2_8940231	1	8940231	G/A
S2_8940234	1	8940234	G/C
S2_8970729	1	8970729	A/G
S2_9043277	1	9043277	C/T
S2_9043326	1	9043326	A/G
S2_9047366	1	9047366	C/G
S2_9047371	1	9047371	T/C
S2_9053815	1	9053815	C/A
S2_9118428	1	9118428	C/T
S2_9119968	1	9119968	T/C
S2_9186845	1	9186845	G/A
S2_9186872	1	9186872	G/A
S2_9210981	1	9210981	G/T
S2_9210991	1	9210991	G/A
S2_9211119	1	9211119	T/A
S2_9211159	1	9211159	C/T
S2_9211775	1	9211775	C/T
S2_9212052	1	9212052	C/T
S2_9296356	1	9296356	C/T
S2_9296372	1	9296372	G/A
S2_9296374	1	9296374	T/C
S2_9391163	1	9391163	C/A
S2_9391219	1	9391219	C/T
S2_9391230	1	9391230	G/T
S2_9391334	1	9391334	G/T
S2_9393325	1	9393325	G/T
S2_9426681	1	9426681	G/A
S2_9432111	1	9432111	G/T
S2_9433759	1	9433759	C/T
S2_9521184	1	9521184	C/T
S2_9576526	1	9576526	A/G
S2_9659819	1	9659819	A/G
S2_9803225	1	9803225	G/A
S2_9806913	1	9806913	T/C
S2_9907114	1	9907114	C/T
S2_9907170	1	9907170	C/T
S2_9907391	1	9907391	C/A
S2_9951185	1	9951185	G/A
S2_9951217	1	9951217	G/T
S2_9951229	1	9951229	T/C
S2_9951269	1	9951269	C/T
S2_10069667	1	10069667	C/T
S2_10070130	1	10070130	T/C
S2_10094684	1	10094684	C/T
S2_10434653	1	10434653	C/A
S2_10582564	1	10582564	C/G
S2_10582576	1	10582576	G/A
S2_10582586	1	10582586	C/A
S2_10693021	1	10693021	C/A
S2_10693981	1	10693981	G/C
S2_10819161	1	10819161	C/T
S2_10819552	1	10819552	G/C
S2_10819609	1	10819609	A/G
S2_10819615	1	10819615	G/A
S2_10824697	1	10824697	G/A
S2_10825189	1	10825189	C/G
S2_10825318	1	10825318	C/T
S2_10825446	1	10825446	C/T
S2_10825471	1	10825471	G/C
S2_10840235	1	10840235	G/A
S2_10843413	1	10843413	G/A
S2_10843436	1	10843436	G/C
S2_10843437	1	10843437	G/T
S2_10843451	1	10843451	G/A
S2_10875572	1	10875572	T/C
S2_10875573	1	10875573	A/G
S2_10875574	1	10875574	C/G
S2_10898401	1	10898401	T/C
S2_10898677	1	10898677	C/A
S2_10898722	1	10898722	G/T
S2_10898724	1	10898724	C/T
S2_10901071	1	10901071	G/C
S2_10959312	1	10959312	C/T
S2_10959323	1	10959323	A/G
S2_10959345	1	10959345	G/A
S2_10959354	1	10959354	C/T
S2_10959477	1	10959477	C/A
S2_10961707	1	10961707	A/G
S2_10965617	1	10965617	A/G
S2_10965633	1	10965633	A/G
S2_10965662	1	10965662	A/C
S2_10968577	1	10968577	T/G
S2_10969874	1	10969874	G/C
S2_10972844	1	10972844	C/G
S2_10976502	1	10976502	G/A
S2_10976505	1	10976505	G/C
S2_10976522	1	10976522	A/G
S2_10976596	1	10976596	C/A
S2_10977816	1	10977816	G/A
S2_10977821	1	10977821	A/G
S2_10977825	1	10977825	T/C
S2_10981204	1	10981204	G/T
S2_10988455	1	10988455	T/G
S2_10993885	1	10993885	G/C
S2_11241284	1	11241284	C/T
S2_11241333	1	11241333	C/T
S2_11299591	1	11299591	C/G
S2_11397320	1	11397320	G/C
S2_11397388	1	11397388	A/T
S2_11474074	1	11474074	G/A
S2_11474890	1	11474890	C/T
S2_11475385	1	11475385	G/T
S2_11523681	1	11523681	A/G
S2_11761916	1	11761916	C/G
S2_11908530	1	11908530	C/T
S2_11908552	1	11908552	C/G
S2_11944570	1	11944570	G/C
S2_11946638	1	11946638	G/T
S2_11946658	1	11946658	T/A
S2_11949490	1	11949490	G/A
S2_11990452	1	11990452	C/G
S2_11990483	1	11990483	G/A
S2_12096440	1	12096440	T/C
S2_12105911	1	12105911	T/A
S2_12105930	1	12105930	C/T
S2_12138194	1	12138194	A/C
S2_12148233	1	12148233	A/G
S2_12150025	1	12150025	T/C
S2_12167154	1	12167154	G/C
S2_12173714	1	12173714	C/T
S2_12173768	1	12173768	C/T
S2_12173795	1	12173795	C/G
S2_12173798	1	12173798	C/T
S2_12207330	1	12207330	G/A
S2_12207335	1	12207335	A/G
S2_12207399	1	12207399	G/A
S2_12207440	1	12207440	A/G
S2_12246374	1	12246374	T/C
S2_12247591	1	12247591	C/A
S2_12253561	1	12253561	C/A
S2_12306987	1	12306987	G/C
S2_12307091	1	12307091	C/G
S2_12307093	1	12307093	G/A
S2_12309746	1	12309746	G/C
S2_12342869	1	12342869	C/A
S2_12342874	1	12342874	T/G
S2_12342942	1	12342942	G/C
S2_12342970	1	12342970	C/G
S2_12351627	1	12351627	C/G
S2_12354535	1	12354535	T/A
S2_12354553	1	12354553	G/T
S2_12354609	1	12354609	G/C
S2_12354610	1	12354610	T/G
S2_12355103	1	12355103	T/C
S2_12355855	1	12355855	G/C
S2_12480063	1	12480063	C/A
S2_12480083	1	12480083	A/G
S2_12486649	1	12486649	C/T
S2_12496832	1	12496832	G/C
S2_12496833	1	12496833	A/C
S2_12496834	1	12496834	C/T
S2_12496835	1	12496835	G/T
S2_12496836	1	12496836	A/G
S2_12497412	1	12497412	C/G
S2_12497414	1	12497414	G/C
S2_12497828	1	12497828	G/A
S2_12515407	1	12515407	T/C
S2_12515426	1	12515426	A/G
S2_12515445	1	12515445	G/T
S2_12515452	1	12515452	G/A
S2_12515453	1	12515453	A/C
S2_12518050	1	12518050	C/T
S2_12519905	1	12519905	A/G
S2_12519993	1	12519993	G/A
S2_12520023	1	12520023	G/A
S2_12520025	1	12520025	G/C
S2_12520027	1	12520027	A/C
S2_12520117	1	12520117	T/G
S2_12661652	1	12661652	T/C
S2_12661668	1	12661668	T/C
S2_12661792	1	12661792	C/T
S2_12725797	1	12725797	G/A
S2_12725843	1	12725843	A/T
S2_12811990	1	12811990	G/T
S2_12812016	1	12812016	G/T
S2_12815419	1	12815419	G/A
S2_12815428	1	12815428	G/A
S2_12821085	1	12821085	G/A
S2_12821098	1	12821098	T/C
S2_12849877	1	12849877	T/A
S2_12851222	1	12851222	C/A
S2_12851258	1	12851258	C/G
S2_12851444	1	12851444	T/C
S2_12854084	1	12854084	T/G
S2_12854085	1	12854085	G/A
S2_12872774	1	12872774	T/C
S2_12872794	1	12872794	T/C
S2_12873768	1	12873768	C/T
S2_12873814	1	12873814	G/A
S2_12943388	1	12943388	G/A
S2_12943396	1	12943396	G/A
S2_12943398	1	12943398	A/G
S2_12944717	1	12944717	G/A
S2_12945209	1	12945209	G/C
S2_12975678	1	12975678	G/A
S2_12975705	1	12975705	G/T
S2_12989395	1	12989395	T/A
S2_12989413	1	12989413	T/G
S2_12989421	1	12989421	T/A
S2_13033178	1	13033178	A/C
S2_13033203	1	13033203	A/G
S2_13033208	1	13033208	T/G
S2_13538256	1	13538256	C/T
S2_13538257	1	13538257	A/G
S2_13538275	1	13538275	G/A
S2_13538303	1	13538303	A/G
S2_13558001	1	13558001	C/T
S2_13558002	1	13558002	G/T
S2_13558003	1	13558003	C/A
S2_13641591	1	13641591	A/G
S2_13642350	1	13642350	C/G
S2_13646001	1	13646001	G/A
S2_13683158	1	13683158	C/T
S2_13688081	1	13688081	T/C
S2_13688103	1	13688103	C/T
S2_13990194	1	13990194	T/G
S2_13990219	1	13990219	G/A
S2_14030666	1	14030666	G/T
S2_14032079	1	14032079	A/G
S2_14093635	1	14093635	T/G
S2_14101652	1	14101652	T/C
S2_14101664	1	14101664	G/A
S2_14102418	1	14102418	C/G
S2_14164056	1	14164056	C/G
S2_14164069	1	14164069	G/C
S2_14164527	1	14164527	C/G
S2_14164530	1	14164530	A/C
S2_14164611	1	14164611	G/C
S2_14165121	1	14165121	C/A
S2_14165139	1	14165139	G/A
S2_14167505	1	14167505	G/C
S2_14384979	1	14384979	C/A
S2_14509803	1	14509803	A/T
S2_14510097	1	14510097	T/G
S2_14510098	1	14510098	A/G
S2_14510130	1	14510130	T/A
S2_14510197	1	14510197	A/T
S2_14548206	1	14548206	C/T
S2_14637475	1	14637475	G/A
S2_14803071	1	14803071	G/A
S2_14803139	1	14803139	G/T
S2_14803140	1	14803140	C/A
S2_14803212	1	14803212	G/A
S2_14810111	1	14810111	C/A
S2_14851518	1	14851518	C/T
S2_14852621	1	14852621	G/A
S2_14942163	1	14942163	T/G
S2_15067099	1	15067099	A/G
S2_15067101	1	15067101	T/A
S2_15067135	1	15067135	G/T
S2_15067556	1	15067556	C/G
S2_15068021	1	15068021	G/A
S2_15068026	1	15068026	A/T
S2_15074803	1	15074803	C/G
S2_15090558	1	15090558	T/C
S2_15133500	1	15133500	A/C
S2_15142319	1	15142319	A/T
S2_15142352	1	15142352	G/A
S2_15169216	1	15169216	C/A
S2_15169227	1	15169227	A/G
S2_15317686	1	15317686	A/C
S2_15352858	1	15352858	T/C
S2_15353147	1	15353147	T/G
S2_15491359	1	15491359	T/C
S2_15498557	1	15498557	T/A
S2_15498575	1	15498575	C/T
S2_15517171	1	15517171	C/G
S2_15517188	1	15517188	C/T
S2_15770642	1	15770642	A/C
S2_15774050	1	15774050	A/G
S2_15778879	1	15778879	T/C
S2_15778891	1	15778891	T/A
S2_15778897	1	15778897	T/C
S2_15790612	1	15790612	G/A
S2_15790640	1	15790640	C/A
S2_15804723	1	15804723	T/A
S2_15804757	1	15804757	A/G
S2_15806572	1	15806572	C/G
S2_15907478	1	15907478	G/C
S2_15994654	1	15994654	G/A
S2_15994672	1	15994672	A/C
S2_15996982	1	15996982	C/A
S2_15996985	1	15996985	A/G
S2_15997005	1	15997005	A/C
S2_15997896	1	15997896	G/C
S2_16044496	1	16044496	G/T
S2_16044516	1	16044516	C/T
S2_16046318	1	16046318	T/C
S2_16058379	1	16058379	G/C
S2_16061562	1	16061562	T/C
S2_16061592	1	16061592	A/G
S2_16061598	1	16061598	T/G
S2_16118527	1	16118527	A/G
S2_16118529	1	16118529	T/A
S2_16178092	1	16178092	G/A
S2_16371579	1	16371579	T/C
S2_16377155	1	16377155	C/T
S2_16439967	1	16439967	C/G
S2_16470484	1	16470484	G/A
S2_16574216	1	16574216	C/T
S2_16580149	1	16580149	T/G
S2_16587312	1	16587312	T/G
S2_16626612	1	16626612	G/C
S2_16698013	1	16698013	A/T
S2_16698025	1	16698025	C/T
S2_16698047	1	16698047	C/G
S2_16776702	1	16776702	C/A
S2_16782801	1	16782801	T/A
S2_16782854	1	16782854	G/T
S2_16782860	1	16782860	G/C
S2_16782869	1	16782869	C/G
S2_16788449	1	16788449	T/C
S2_16791642	1	16791642	C/A
S2_16791643	1	16791643	A/C
S2_16791647	1	16791647	C/T
S2_16791702	1	16791702	G/A
S2_16820218	1	16820218	T/G
S2_16824275	1	16824275	G/C
S2_16825176	1	16825176	A/G
S2_16949697	1	16949697	A/C
S2_16949698	1	16949698	T/G
S2_16949975	1	16949975	G/C
S2_16950005	1	16950005	G/A
S2_16950024	1	16950024	T/C
S2_17323092	1	17323092	C/T
S2_17323104	1	17323104	C/T
S2_17383298	1	17383298	G/A
S2_17493247	1	17493247	C/T
S2_17493295	1	17493295	C/T
S2_17493313	1	17493313	C/T
S2_17493314	1	17493314	T/G
S2_17493326	1	17493326	C/T
S2_17624238	1	17624238	G/A
S2_17624621	1	17624621	G/A
S2_17639931	1	17639931	A/C
S2_17639946	1	17639946	C/G
S2_17639947	1	17639947	C/A
S2_17672655	1	17672655	C/T
S2_17672740	1	17672740	T/C
S2_17672747	1	17672747	T/C
S2_17694108	1	17694108	C/T
S2_17694110	1	17694110	A/G
S2_17694681	1	17694681	G/C
S2_17694682	1	17694682	T/C
S2_17694722	1	17694722	G/A
S2_17714556	1	17714556	G/T
S2_17714568	1	17714568	G/C
S2_17714596	1	17714596	A/G
S2_17724480	1	17724480	G/C
S2_17849549	1	17849549	T/A
S2_17849555	1	17849555	C/G
S2_17849584	1	17849584	T/C
S2_17884222	1	17884222	A/G
S2_17884224	1	17884224	T/A
S2_17884229	1	17884229	C/G
S2_17884231	1	17884231	G/C
S2_17958779	1	17958779	T/C
S2_17958788	1	17958788	G/C
S2_17958810	1	17958810	T/C
S2_17958822	1	17958822	C/G
S2_18188501	1	18188501	C/A
S2_18198494	1	18198494	T/A
S2_18199273	1	18199273	G/A
S2_18624697	1	18624697	C/G
S2_18624712	1	18624712	T/C
S2_18625522	1	18625522	G/A
S2_18639829	1	18639829	A/G
S2_18834878	1	18834878	T/C
S2_18834987	1	18834987	A/C
S2_18837275	1	18837275	T/A
S2_18888910	1	18888910	T/C
S2_18888923	1	18888923	A/G
S2_18979718	1	18979718	T/C
S2_19100043	1	19100043	A/G
S2_19100123	1	19100123	T/C
S2_19103571	1	19103571	G/C
S2_19235012	1	19235012	G/A
S2_19251168	1	19251168	G/C
S2_19252283	1	19252283	A/T
S2_19252292	1	19252292	G/C
S2_19252293	1	19252293	A/C
S2_19326871	1	19326871	C/G
S2_19328007	1	19328007	C/T
S2_19328010	1	19328010	G/A
S2_19328154	1	19328154	G/C
S2_19328188	1	19328188	C/T
S2_19328192	1	19328192	G/C
S2_19345805	1	19345805	T/C
S2_19347207	1	19347207	C/A
S2_19355199	1	19355199	A/G
S2_19355201	1	19355201	C/T
S2_19475451	1	19475451	G/C
S2_19492173	1	19492173	C/T
S2_19492187	1	19492187	G/A
S2_19492192	1	19492192	C/T
S2_19640804	1	19640804	G/T
S2_19640822	1	19640822	C/T
S2_19641518	1	19641518	C/T
S2_19641623	1	19641623	G/T
S2_19641652	1	19641652	G/C
S2_19641653	1	19641653	G/A
S2_20055380	1	20055380	T/C
S2_20055401	1	20055401	G/C
S2_20055409	1	20055409	C/A
S2_20055421	1	20055421	T/C
S2_20282644	1	20282644	T/A
S2_20697977	1	20697977	A/C
S2_20699105	1	20699105	G/A
S2_20901933	1	20901933	G/A
S2_20907881	1	20907881	G/A
S2_20993640	1	20993640	G/A
S2_21471179	1	21471179	G/C
S2_21471220	1	21471220	G/A
S2_21472391	1	21472391	G/A
S2_21473614	1	21473614	C/A
S2_21542310	1	21542310	A/C
S2_21542318	1	21542318	G/A
S2_21542331	1	21542331	C/A
S2_21542355	1	21542355	C/T
S2_21542698	1	21542698	C/A
S2_21542713	1	21542713	G/C
S2_21542718	1	21542718	G/C
S2_21542771	1	21542771	G/A
S2_21543217	1	21543217	C/G
S2_21567370	1	21567370	G/C
S2_21567383	1	21567383	C/G
S2_21600764	1	21600764	T/G
S2_21698709	1	21698709	C/G
S2_21702587	1	21702587	A/T
S2_21735161	1	21735161	C/G
S2_21756927	1	21756927	A/G
S2_21756942	1	21756942	T/C
S2_22068165	1	22068165	C/A
S2_22258870	1	22258870	C/G
S2_22259201	1	22259201	G/T
S2_22315929	1	22315929	T/A
S2_22374278	1	22374278	G/A
S2_22375308	1	22375308	C/T
S2_22375321	1	22375321	G/A
S2_22375322	1	22375322	C/A
S2_22375335	1	22375335	A/T
S2_22375367	1	22375367	T/C
S2_22375624	1	22375624	C/G
S2_22382491	1	22382491	A/G
S2_22382528	1	22382528	C/T
S2_22438181	1	22438181	G/T
S2_22438843	1	22438843	G/A
S2_22442235	1	22442235	C/T
S2_22503950	1	22503950	C/A
S2_22584265	1	22584265	C/T
S2_22592063	1	22592063	G/A
S2_22633727	1	22633727	C/T
S2_22633728	1	22633728	A/G
S2_22633775	1	22633775	C/T
S2_22640328	1	22640328	C/T
S2_22640361	1	22640361	C/T
S2_22640447	1	22640447	G/A
S2_22640462	1	22640462	T/C
S2_22641111	1	22641111	C/G
S2_22655189	1	22655189	T/G
S2_22737036	1	22737036	G/C
S2_22743936	1	22743936	C/G
S2_22976742	1	22976742	C/G
S2_22976763	1	22976763	G/A
S2_22976764	1	22976764	C/T
S2_22977444	1	22977444	C/G
S2_22977486	1	22977486	T/A
S2_23046104	1	23046104	C/G
S2_23046996	1	23046996	C/G
S2_23047004	1	23047004	C/T
S2_23047722	1	23047722	C/T
S2_23053901	1	23053901	G/C
S2_23055261	1	23055261	A/C
S2_23110360	1	23110360	G/A
S2_23115680	1	23115680	G/A
S2_23115714	1	23115714	T/C
S2_23115943	1	23115943	T/C
S2_23191933	1	23191933	G/C
S2_23225321	1	23225321	G/T
S2_23227493	1	23227493	C/T
S2_23230280	1	23230280	T/C
S2_23230318	1	23230318	C/G
S2_23234446	1	23234446	A/G
S2_23234885	1	23234885	G/A
S2_23243077	1	23243077	C/T
S2_23413741	1	23413741	G/A
S2_23563420	1	23563420	C/G
S2_23563491	1	23563491	A/G
S2_23563509	1	23563509	C/A
S2_23563521	1	23563521	C/A
S2_23565246	1	23565246	A/G
S2_23588032	1	23588032	T/G
S2_23588454	1	23588454	G/C
S2_23588470	1	23588470	G/A
S2_23608929	1	23608929	C/G
S2_23612441	1	23612441	A/T
S2_23612444	1	23612444	A/G
S2_23925378	1	23925378	G/A
S2_23925381	1	23925381	G/C
S2_23925401	1	23925401	C/A
S2_23936397	1	23936397	C/A
S2_23936416	1	23936416	T/C
S2_23965635	1	23965635	T/C
S2_23967171	1	23967171	G/C
S2_24228056	1	24228056	G/C
S2_24303583	1	24303583	A/T
S2_24582291	1	24582291	G/A
S2_24585304	1	24585304	A/G
S2_24601286	1	24601286	G/T
S2_24674448	1	24674448	G/T
S2_24675665	1	24675665	G/C
S2_24742925	1	24742925	G/A
S2_24785252	1	24785252	T/C
S2_24930566	1	24930566	G/A
S2_24930634	1	24930634	A/T
S2_25103733	1	25103733	C/T
S2_25186442	1	25186442	T/G
S2_25186485	1	25186485	C/T
S2_25287377	1	25287377	A/G
S2_25373363	1	25373363	G/C
S2_25373364	1	25373364	G/C
S2_25373396	1	25373396	C/T
S2_25373417	1	25373417	T/C
S2_25373871	1	25373871	T/C
S2_25373890	1	25373890	G/A
S2_25375801	1	25375801	T/G
S2_25386587	1	25386587	A/C
S2_25409817	1	25409817	A/G
S2_25409832	1	25409832	C/T
S2_25409909	1	25409909	T/C
S2_25413459	1	25413459	C/T
S2_25449870	1	25449870	C/A
S2_25450008	1	25450008	G/A
S2_25630798	1	25630798	T/C
S2_25640763	1	25640763	G/T
S2_25640767	1	25640767	C/T
S2_25744642	1	25744642	G/A
S2_25744678	1	25744678	T/G
S2_25745273	1	25745273	T/C
S2_25745333	1	25745333	T/C
S2_25745354	1	25745354	C/T
S2_25813481	1	25813481	A/G
S2_25820585	1	25820585	C/T
S2_25876382	1	25876382	T/C
S2_25884105	1	25884105	G/T
S2_26198584	1	26198584	G/C
S2_26198631	1	26198631	A/T
S2_26327253	1	26327253	G/C
S2_26327281	1	26327281	G/C
S2_26327311	1	26327311	A/G
S2_26427472	1	26427472	T/G
S2_26685050	1	26685050	C/T
S2_26693766	1	26693766	T/A
S2_26826071	1	26826071	A/G
S2_26826446	1	26826446	A/C
S2_26912868	1	26912868	C/G
S2_27100959	1	27100959	G/A
S2_27118080	1	27118080	G/A
S2_27173851	1	27173851	C/A
S2_27184435	1	27184435	G/A
S2_27304114	1	27304114	T/A
S2_27396041	1	27396041	G/A
S2_27396084	1	27396084	A/G
S2_27502263	1	27502263	G/C
S2_27508175	1	27508175	G/A
S2_27508622	1	27508622	G/T
S2_27508697	1	27508697	G/C
S2_27626594	1	27626594	C/G
S2_27627118	1	27627118	G/C
S2_27628683	1	27628683	T/G
S2_27628700	1	27628700	G/A
S2_27629506	1	27629506	C/A
S2_27629587	1	27629587	C/G
S2_27648030	1	27648030	C/G
S2_27777053	1	27777053	G/A
S2_27778612	1	27778612	G/C
S2_27778730	1	27778730	T/C
S2_27804660	1	27804660	T/C
S2_27898616	1	27898616	T/A
S2_27898622	1	27898622	T/G
S2_27898633	1	27898633	A/G
S2_27912951	1	27912951	G/T
S2_27917447	1	27917447	C/T
S2_27917450	1	27917450	T/C
S2_27918719	1	27918719	C/T
S2_28293579	1	28293579	G/A
S2_28421209	1	28421209	C/T
S2_28421440	1	28421440	A/T
S2_28424411	1	28424411	G/C
S2_28461072	1	28461072	T/A
S2_28461077	1	28461077	T/C
S2_28461078	1	28461078	G/A
S2_28461695	1	28461695	A/C
S2_28461773	1	28461773	G/C
S2_28522065	1	28522065	C/G
S2_28523147	1	28523147	G/T
S2_28523158	1	28523158	A/T
S2_28597311	1	28597311	G/A
S2_28597376	1	28597376	T/C
S2_28606382	1	28606382	A/C
S2_28610225	1	28610225	C/G
S2_28643903	1	28643903	G/A
S2_28765651	1	28765651	C/T
S2_28765792	1	28765792	C/T
S2_28765795	1	28765795	A/G
S2_28765847	1	28765847	G/A
S2_28794569	1	28794569	T/C
S2_28794624	1	28794624	C/T
S2_28861715	1	28861715	C/T
S2_28862863	1	28862863	C/T
S2_28928193	1	28928193	C/G
S2_28961990	1	28961990	G/T
S2_28961992	1	28961992	C/G
S2_28965743	1	28965743	G/A
S2_28965759	1	28965759	C/G
S2_29032719	1	29032719	T/C
S2_29033344	1	29033344	C/T
S2_29033365	1	29033365	G/A
S2_29035030	1	29035030	G/C
S2_29035173	1	29035173	A/G
S2_29192616	1	29192616	G/A
S2_29192637	1	29192637	C/A
S2_29234357	1	29234357	G/A
S2_29234457	1	29234457	G/T
S2_29234459	1	29234459	G/A
S2_29243144	1	29243144	C/T
S2_29255995	1	29255995	C/T
S2_29357687	1	29357687	G/T
S2_29357715	1	29357715	G/A
S2_29513400	1	29513400	G/C
S2_29513402	1	29513402	C/G
S2_29515746	1	29515746	C/G
S2_29520515	1	29520515	T/C
S2_29523444	1	29523444	G/A
S2_29523445	1	29523445	C/A
S2_29523472	1	29523472	G/C
S2_29544266	1	29544266	T/C
S2_29544275	1	29544275	G/C
S2_29615056	1	29615056	C/T
S2_29615059	1	29615059	G/A
S2_29741160	1	29741160	A/T
S2_29741238	1	29741238	G/C
S2_29741841	1	29741841	G/T
S2_29742074	1	29742074	A/C
S2_29742076	1	29742076	T/A
S2_29742077	1	29742077	G/T
S2_29742112	1	29742112	G/T
S2_29743134	1	29743134	T/C
S2_29758308	1	29758308	C/T
S2_29758310	1	29758310	A/G
S2_29787391	1	29787391	G/T
S2_29789399	1	29789399	C/T
S2_29789400	1	29789400	C/T
S2_29790173	1	29790173	G/C
S2_29790820	1	29790820	G/C
S2_29791311	1	29791311	A/G
S2_30045262	1	30045262	A/G
S2_30045278	1	30045278	T/C
S2_30218335	1	30218335	A/C
S2_30218336	1	30218336	T/A
S2_30258867	1	30258867	G/T
S2_30261466	1	30261466	C/T
S2_30263372	1	30263372	C/A
S2_30281566	1	30281566	G/C
S2_30302570	1	30302570	A/G
S2_30540693	1	30540693	T/G
S2_30573792	1	30573792	G/A
S2_30684919	1	30684919	G/T
S2_30688360	1	30688360	G/C
S2_30688365	1	30688365	C/T
S2_30688405	1	30688405	T/C
S2_30688417	1	30688417	G/A
S2_30688464	1	30688464	C/G
S2_30688467	1	30688467	T/C
S2_30691204	1	30691204	T/A
S2_30757823	1	30757823	T/C
S2_30807310	1	30807310	A/G
S2_30809291	1	30809291	G/T
S2_31068211	1	31068211	T/G
S2_31070568	1	31070568	T/A
S2_31070573	1	31070573	G/T
S2_31070576	1	31070576	T/C
S2_31070580	1	31070580	G/T
S2_31070606	1	31070606	G/A
S2_31074759	1	31074759	C/G
S2_31074797	1	31074797	A/C
S2_31212104	1	31212104	A/G
S2_31212121	1	31212121	A/G
S2_31248932	1	31248932	A/G
S2_31254163	1	31254163	G/A
S2_31254170	1	31254170	C/A
S2_31254171	1	31254171	T/G
S2_31255471	1	31255471	C/T
S2_31505846	1	31505846	G/C
S2_31540135	1	31540135	A/G
S2_31582691	1	31582691	C/T
S2_31582746	1	31582746	G/A
S2_31751932	1	31751932	C/A
S2_31752421	1	31752421	C/T
S2_31752429	1	31752429	T/C
S2_31772495	1	31772495	G/A
S2_31772498	1	31772498	T/G
S2_31772502	1	31772502	T/C
S2_31860676	1	31860676	A/T
S2_31860684	1	31860684	A/G
S2_32014737	1	32014737	T/C
S2_32014743	1	32014743	C/T
S2_32086001	1	32086001	A/G
S2_32096541	1	32096541	C/G
S2_32096732	1	32096732	C/T
S2_32096751	1	32096751	G/A
S2_32096895	1	32096895	C/G
S2_32097111	1	32097111	G/A
S2_32161615	1	32161615	G/A
S2_32162200	1	32162200	C/A
S2_32233195	1	32233195	T/G
S2_32233248	1	32233248	A/G
S2_32233612	1	32233612	C/A
S2_32233640	1	32233640	C/T
S2_32233658	1	32233658	C/T
S2_32233710	1	32233710	G/A
S2_32233752	1	32233752	G/C
S2_32582608	1	32582608	G/A
S2_32582611	1	32582611	C/T
S2_32584085	1	32584085	C/T
S2_32584097	1	32584097	G/A
S2_32584549	1	32584549	C/A
S2_32584552	1	32584552	G/C
S2_32584574	1	32584574	G/A
S2_32584590	1	32584590	A/G
S2_32584596	1	32584596	T/C
S2_32584615	1	32584615	G/C
S2_32585066	1	32585066	C/T
S2_32585089	1	32585089	G/A
S2_32585092	1	32585092	C/A
S2_32585094	1	32585094	A/G
S2_32585109	1	32585109	G/A
S2_32585140	1	32585140	G/A
S2_32585172	1	32585172	G/T
S2_32585185	1	32585185	C/T
S2_32586097	1	32586097	G/C
S2_32586139	1	32586139	C/A
S2_32761658	1	32761658	T/C
S2_32761760	1	32761760	A/G
S2_32761883	1	32761883	A/C
S2_32761904	1	32761904	G/A
S2_32841522	1	32841522	C/A
S2_32841720	1	32841720	G/T
S2_32841735	1	32841735	G/T
S2_32841747	1	32841747	G/C
S2_32841755	1	32841755	T/C
S2_32841771	1	32841771	G/C
S2_32843942	1	32843942	C/T
S2_32844369	1	32844369	A/G
S2_32873608	1	32873608	A/G
S2_32874562	1	32874562	G/T
S2_32875868	1	32875868	G/A
S2_32875869	1	32875869	A/G
S2_33002978	1	33002978	T/A
S2_33116386	1	33116386	C/T
S2_33126836	1	33126836	A/G
S2_33126883	1	33126883	G/C
S2_33129502	1	33129502	A/C
S2_33167165	1	33167165	C/T
S2_33220297	1	33220297	T/C
S2_33221569	1	33221569	A/G
S2_33224034	1	33224034	C/T
S2_33272379	1	33272379	C/G
S2_33272414	1	33272414	T/C
S2_33272538	1	33272538	C/G
S2_33275116	1	33275116	G/T
S2_33292233	1	33292233	T/C
S2_33292246	1	33292246	G/C
S2_33292261	1	33292261	G/A
S2_33292315	1	33292315	T/C
S2_33322733	1	33322733	G/A
S2_33322763	1	33322763	C/G
S2_33322790	1	33322790	C/G
S2_33387494	1	33387494	C/T
S2_33387509	1	33387509	A/G
S2_33420647	1	33420647	G/A
S2_33421127	1	33421127	A/C
S2_33678331	1	33678331	C/G
S2_33678343	1	33678343	G/A
S2_33678399	1	33678399	C/G
S2_33681667	1	33681667	C/T
S2_33803810	1	33803810	C/G
S2_33803812	1	33803812	C/T
S2_33836933	1	33836933	C/A
S2_33883169	1	33883169	T/C
S2_33887133	1	33887133	A/G
S2_33889238	1	33889238	C/T
S2_33894807	1	33894807	C/G
S2_33960935	1	33960935	C/A
S2_34159114	1	34159114	G/A
S2_34159126	1	34159126	C/T
S2_34207619	1	34207619	G/T
S2_34215590	1	34215590	A/T
S2_34320092	1	34320092	C/T
S2_34320099	1	34320099	C/T
S2_34320112	1	34320112	C/T
S2_34326759	1	34326759	G/T
S2_34391420	1	34391420	C/T
S2_34391431	1	34391431	C/T
S2_34391456	1	34391456	C/G
S2_34411189	1	34411189	A/C
S2_34533179	1	34533179	G/A
S2_34599919	1	34599919	G/T
S2_34600201	1	34600201	C/T
S2_34600414	1	34600414	C/G
S2_34600415	1	34600415	C/G
S2_34721213	1	34721213	A/G
S2_34815003	1	34815003	A/T
S2_34815009	1	34815009	T/A
S2_34815010	1	34815010	G/A
S2_34952486	1	34952486	A/G
S2_34952522	1	34952522	G/C
S2_34953526	1	34953526	G/C
S2_34975052	1	34975052	T/C
S2_34975064	1	34975064	C/G
S2_34975082	1	34975082	T/C
S2_35059827	1	35059827	C/G
S2_35137786	1	35137786	C/A
S2_35140690	1	35140690	A/G
S2_35141168	1	35141168	A/C
S2_35141193	1	35141193	T/C
S2_35141276	1	35141276	C/T
S2_35141282	1	35141282	A/C
S2_35219269	1	35219269	G/C
S2_35219562	1	35219562	G/A
S2_35219679	1	35219679	C/A
S2_35219691	1	35219691	G/T
S2_35220270	1	35220270	C/A
S2_35220778	1	35220778	A/C
S2_35222222	1	35222222	G/A
S2_35242222	1	35242222	T/C
S2_35738424	1	35738424	G/T
S2_35738463	1	35738463	T/G
S2_35738464	1	35738464	C/T
S2_35763595	1	35763595	A/G
S2_35775432	1	35775432	C/A
S2_35775462	1	35775462	G/T
S2_35775471	1	35775471	G/A
S2_35837907	1	35837907	C/T
S2_35837926	1	35837926	T/C
S2_35837944	1	35837944	T/C
S2_35893170	1	35893170	G/A
S2_35893283	1	35893283	G/C
S2_35893284	1	35893284	T/G
S2_35893285	1	35893285	T/C
S2_35893286	1	35893286	T/G
S2_35941119	1	35941119	C/G
S2_35941176	1	35941176	C/G
S2_35941226	1	35941226	T/A
S2_35941382	1	35941382	T/C
S2_35997353	1	35997353	T/A
S2_36157839	1	36157839	G/C
S2_36158740	1	36158740	C/T
S2_36158779	1	36158779	C/T
S2_36158782	1	36158782	C/A
S2_36160490	1	36160490	G/A
S2_36161755	1	36161755	C/T
S2_36221344	1	36221344	C/T
S2_36221373	1	36221373	G/A
S2_36225330	1	36225330	A/G
S2_36225398	1	36225398	G/A
S2_36225416	1	36225416	C/T
S2_36225451	1	36225451	T/G
S2_36225463	1	36225463	C/T
S2_36225579	1	36225579	C/T
S2_36225593	1	36225593	C/A
S2_36226626	1	36226626	G/T
S2_36226633	1	36226633	C/A
S2_36226642	1	36226642	T/C
S2_36351145	1	36351145	A/G
S2_36351190	1	36351190	G/A
S2_36424733	1	36424733	C/T
S2_36424776	1	36424776	C/G
S2_36518975	1	36518975	G/A
S2_36569662	1	36569662	A/G
S2_36804490	1	36804490	G/A
S2_36804680	1	36804680	G/T
S2_36836228	1	36836228	T/C
S2_36836307	1	36836307	A/T
S2_36836315	1	36836315	T/C
S2_36836510	1	36836510	C/G
S2_36918448	1	36918448	C/G
S2_36919863	1	36919863	C/T
S2_36920151	1	36920151	T/C
S2_36977724	1	36977724	G/A
S2_36977750	1	36977750	C/T
S2_36978377	1	36978377	C/G
S2_37133409	1	37133409	A/C
S2_37136984	1	37136984	A/G
S2_37137046	1	37137046	C/G
S2_37137170	1	37137170	C/G
S2_37137226	1	37137226	C/G
S2_37213802	1	37213802	G/A
S2_37213873	1	37213873	A/G
S2_37213879	1	37213879	C/G
S2_37316869	1	37316869	G/A
S2_37316879	1	37316879	T/C
S2_37319753	1	37319753	T/A
S2_37319904	1	37319904	C/A
S2_37320368	1	37320368	G/C
S2_37320407	1	37320407	G/C
S2_37719987	1	37719987	A/T
S2_37809585	1	37809585	A/G
S2_37809868	1	37809868	C/T
S2_37809883	1	37809883	C/A
S2_37810171	1	37810171	C/T
S2_37847427	1	37847427	T/G
S2_38134990	1	38134990	C/T
S2_38134998	1	38134998	T/C
S2_38191963	1	38191963	A/T
S2_38192726	1	38192726	C/T
S2_38193213	1	38193213	C/G
S2_38193215	1	38193215	A/G
S2_38193224	1	38193224	T/G
S2_38193227	1	38193227	T/G
S2_38193228	1	38193228	A/C
S2_38248578	1	38248578	G/A
S2_38248587	1	38248587	A/C
S2_38248602	1	38248602	G/A
S2_38449945	1	38449945	G/A
S2_38542295	1	38542295	T/C
S2_38614681	1	38614681	C/T
S2_38742429	1	38742429	T/A
S2_38791468	1	38791468	C/G
S2_38791486	1	38791486	A/C
S2_38791491	1	38791491	C/A
S2_38853596	1	38853596	C/A
S2_38873942	1	38873942	G/A
S2_38873947	1	38873947	G/C
S2_38874488	1	38874488	C/A
S2_38876432	1	38876432	G/T
S2_39018752	1	39018752	C/A
S2_39051814	1	39051814	C/T
S2_39116929	1	39116929	A/T
S2_39252963	1	39252963	C/G
S2_39252973	1	39252973	C/T
S2_39337261	1	39337261	G/C
S2_39337271	1	39337271	G/A
S2_39744225	1	39744225	G/C
S2_39752395	1	39752395	C/A
S2_39752396	1	39752396	G/C
S2_39752399	1	39752399	G/A
S2_39752450	1	39752450	T/A
S2_39761757	1	39761757	G/A
S2_39761767	1	39761767	C/T
S2_39805582	1	39805582	G/A
S2_39805583	1	39805583	C/A
S2_39860302	1	39860302	G/A
S2_39860338	1	39860338	C/T
S2_39860342	1	39860342	T/A
S2_39899948	1	39899948	C/G
S2_39900319	1	39900319	T/G
S2_39900332	1	39900332	G/T
S2_39907808	1	39907808	G/A
S2_40047468	1	40047468	T/C
S2_40063203	1	40063203	C/T
S2_40064527	1	40064527	G/C
S2_40146147	1	40146147	T/G
S2_40226959	1	40226959	T/C
S2_40235101	1	40235101	C/T
S2_40238267	1	40238267	C/A
S2_40423166	1	40423166	G/C
S2_40423167	1	40423167	C/T
S2_40423171	1	40423171	A/C
S2_40425418	1	40425418	C/T
S2_40425421	1	40425421	C/T
S2_40441933	1	40441933	G/T
S2_40566261	1	40566261	G/C
S2_40576497	1	40576497	C/T
S2_40576544	1	40576544	C/G
S2_40731660	1	40731660	A/G
S2_40731699	1	40731699	A/T
S2_40731726	1	40731726	C/T
S2_40732936	1	40732936	C/T
S2_40816904	1	40816904	A/T
S2_40917850	1	40917850	G/C
S2_40941232	1	40941232	G/A
S2_41107152	1	41107152	C/T
S2_41249764	1	41249764	C/T
S2_41249789	1	41249789	C/T
S2_41249791	1	41249791	T/C
S2_41249799	1	41249799	G/T
S2_41280766	1	41280766	C/T
S2_41281930	1	41281930	C/G
S2_41283622	1	41283622	T/C
S2_41283637	1	41283637	C/T
S2_41382280	1	41382280	A/C
S2_41430430	1	41430430	T/G
S2_41435061	1	41435061	C/A
S2_41435067	1	41435067	T/C
S2_41970884	1	41970884	G/A
S2_42017249	1	42017249	T/A
S2_42017482	1	42017482	A/G
S2_42017489	1	42017489	C/G
S2_42018396	1	42018396	G/A
S2_42019093	1	42019093	A/C
S2_42019106	1	42019106	G/C
S2_42019533	1	42019533	A/T
S2_42019573	1	42019573	A/C
S2_42126386	1	42126386	G/A
S2_42126413	1	42126413	G/A
S2_42169226	1	42169226	C/T
S2_42189278	1	42189278	C/T
S2_42303170	1	42303170	G/A
S2_42477411	1	42477411	C/T
S2_42477454	1	42477454	G/A
S2_42481441	1	42481441	G/T
S2_42524944	1	42524944	G/C
S2_42524986	1	42524986	A/G
S2_42525052	1	42525052	G/C
S2_42525641	1	42525641	G/C
S2_42811609	1	42811609	G/C
S2_42812302	1	42812302	C/G
S2_42812744	1	42812744	A/C
S2_42849342	1	42849342	A/G
S2_42850187	1	42850187	C/A
S2_42850188	1	42850188	A/C
S2_42850203	1	42850203	T/C
S2_42850223	1	42850223	G/A
S2_42850254	1	42850254	A/T
S2_42850287	1	42850287	C/G
S2_42851821	1	42851821	C/A
S2_42852418	1	42852418	C/T
S2_42852499	1	42852499	C/A
S2_42852766	1	42852766	T/A
S2_42852791	1	42852791	C/T
S2_42852800	1	42852800	A/G
S2_42852826	1	42852826	T/G
S2_42853616	1	42853616	A/G
S2_42855682	1	42855682	A/G
S2_42855694	1	42855694	T/C
S2_42856000	1	42856000	C/T
S2_42858377	1	42858377	G/A
S2_43059846	1	43059846	C/T
S2_43059937	1	43059937	G/C
S2_43059966	1	43059966	C/T
S2_43061708	1	43061708	C/T
S2_43066943	1	43066943	G/A
S2_43068510	1	43068510	T/A
S2_43090597	1	43090597	T/C
S2_43116537	1	43116537	G/A
S2_43116639	1	43116639	C/G
S2_43126148	1	43126148	A/G
S2_43126157	1	43126157	G/A
S2_43126807	1	43126807	C/T
S2_43140473	1	43140473	A/G
S2_43144691	1	43144691	A/G
S2_43401931	1	43401931	T/C
S2_43401937	1	43401937	G/T
S2_43510994	1	43510994	C/T
S2_43559178	1	43559178	G/A
S2_43682094	1	43682094	A/C
S2_43682097	1	43682097	C/T
S2_43683102	1	43683102	C/G
S2_43691318	1	43691318	C/T
S2_43691334	1	43691334	G/A
S2_43769717	1	43769717	T/G
S2_43769799	1	43769799	A/G
S2_43769800	1	43769800	C/G
S2_43769833	1	43769833	C/G
S2_43773933	1	43773933	G/T
S2_43773977	1	43773977	C/A
S2_43773987	1	43773987	G/A
S2_43775260	1	43775260	G/A
S2_44166525	1	44166525	A/G
S2_44166920	1	44166920	G/C
S2_44175088	1	44175088	A/G
S2_44180965	1	44180965	A/G
S2_44183609	1	44183609	A/G
S2_44197833	1	44197833	T/C
S2_44340828	1	44340828	G/C
S2_44349642	1	44349642	T/C
S2_44349662	1	44349662	C/A
S2_44349675	1	44349675	T/A
S2_44350494	1	44350494	A/G
S2_44350533	1	44350533	C/T
S2_44544469	1	44544469	C/T
S2_44544857	1	44544857	T/A
S2_44544874	1	44544874	G/A
S2_44545609	1	44545609	A/G
S2_44808109	1	44808109	A/C
S2_44808380	1	44808380	C/T
S2_44961062	1	44961062	A/C
S2_44964266	1	44964266	G/C
S2_44964627	1	44964627	G/A
S2_44964636	1	44964636	G/T
S2_44964705	1	44964705	G/A
S2_45117937	1	45117937	A/G
S2_45117945	1	45117945	C/G
S2_45117946	1	45117946	C/G
S2_45345811	1	45345811	G/A
S2_45345817	1	45345817	C/T
S2_45345846	1	45345846	A/G
S2_45345851	1	45345851	G/A
S2_45409086	1	45409086	G/A
S2_45409094	1	45409094	C/G
S2_45429879	1	45429879	A/G
S2_45430274	1	45430274	C/G
S2_45430307	1	45430307	C/G
S2_45431276	1	45431276	C/T
S2_45431285	1	45431285	C/A
S2_45431320	1	45431320	C/A
S2_45510263	1	45510263	G/C
S2_45510268	1	45510268	A/C
S2_45510326	1	45510326	G/T
S2_45510349	1	45510349	T/C
S2_45512012	1	45512012	A/C
S2_45512815	1	45512815	G/T
S2_45512840	1	45512840	A/G
S2_45516772	1	45516772	A/T
S2_45516799	1	45516799	T/C
S2_45516865	1	45516865	T/G
S2_45516880	1	45516880	A/G
S2_45517904	1	45517904	G/A
S2_45518237	1	45518237	C/G
S2_45518258	1	45518258	G/C
S2_45744730	1	45744730	T/C
S2_45745181	1	45745181	G/A
S2_45772530	1	45772530	T/C
S2_45775828	1	45775828	G/A
S2_45776400	1	45776400	G/A
S2_45776435	1	45776435	C/A
S2_45779861	1	45779861	G/A
S2_45910264	1	45910264	T/C
S2_45923538	1	45923538	G/A
S2_45923543	1	45923543	A/G
S2_45927968	1	45927968	G/A
S2_45931702	1	45931702	G/A
S2_45932824	1	45932824	T/C
S2_45932827	1	45932827	G/C
S2_45932858	1	45932858	G/A
S2_45943402	1	45943402	C/T
S2_45945666	1	45945666	T/C
S2_45946247	1	45946247	A/G
S2_45946257	1	45946257	T/G
S2_46129686	1	46129686	A/T
S2_46130333	1	46130333	C/A
S2_46410590	1	46410590	C/T
S2_46410672	1	46410672	G/C
S2_46416158	1	46416158	T/A
S2_46416159	1	46416159	C/A
S2_46416197	1	46416197	C/T
S2_46417719	1	46417719	C/T
S2_46422980	1	46422980	G/A
S2_46422981	1	46422981	C/A
S2_46462817	1	46462817	C/T
S2_46559729	1	46559729	C/T
S2_46559757	1	46559757	T/G
S2_46559786	1	46559786	G/T
S2_46683628	1	46683628	A/G
S2_46689809	1	46689809	G/A
S2_46689833	1	46689833	C/A
S2_46691619	1	46691619	G/A
S2_46691682	1	46691682	T/C
S2_46741975	1	46741975	T/G
S2_46742284	1	46742284	G/C
S2_46845856	1	46845856	T/G
S2_46845920	1	46845920	G/C
S2_46845927	1	46845927	C/G
S2_46845962	1	46845962	G/T
S2_46846073	1	46846073	G/A
S2_46847599	1	46847599	C/T
S2_46847628	1	46847628	A/G
S2_46847754	1	46847754	C/G
S2_46853401	1	46853401	T/C
S2_46928573	1	46928573	C/T
S2_47296219	1	47296219	C/A
S2_47314470	1	47314470	C/T
S2_47318381	1	47318381	G/A
S2_47318391	1	47318391	G/C
S2_47318445	1	47318445	G/A
S2_47325219	1	47325219	A/C
S2_47325243	1	47325243	A/T
S2_47326011	1	47326011	C/T
S2_47375197	1	47375197	G/A
S2_47460308	1	47460308	C/T
S2_47479280	1	47479280	G/A
S2_47481834	1	47481834	A/G
S2_47508726	1	47508726	A/G
S2_47508773	1	47508773	G/T
S2_47509419	1	47509419	C/T
S2_47604093	1	47604093	G/C
S2_47709598	1	47709598	G/A
S2_47709627	1	47709627	A/C
S2_47709685	1	47709685	T/C
S2_47773688	1	47773688	G/C
S2_47773739	1	47773739	C/T
S2_47830436	1	47830436	T/C
S2_47910872	1	47910872	C/T
S2_47910897	1	47910897	G/A
S2_47911327	1	47911327	G/A
S2_47911371	1	47911371	T/C
S2_47911404	1	47911404	T/C
S2_47999937	1	47999937	T/A
S2_48375496	1	48375496	A/T
S2_48416679	1	48416679	T/C
S2_48549570	1	48549570	G/T
S2_48549584	1	48549584	A/G
S2_48647495	1	48647495	C/G
S2_48657053	1	48657053	A/G
S2_48657061	1	48657061	A/T
S2_48657364	1	48657364	T/C
S2_48657379	1	48657379	A/C
S2_48657395	1	48657395	C/G
S2_48677839	1	48677839	C/T
S2_48677934	1	48677934	G/A
S2_48760368	1	48760368	C/G
S2_48760410	1	48760410	C/A
S2_48886925	1	48886925	A/G
S2_48996247	1	48996247	C/A
S2_48996248	1	48996248	G/A
S2_48996254	1	48996254	G/C
S2_49087878	1	49087878	G/A
S2_49087905	1	49087905	C/T
S2_49088036	1	49088036	C/T
S2_49738014	1	49738014	T/A
S2_49738015	1	49738015	G/T
S2_49738523	1	49738523	T/C
S2_50033050	1	50033050	G/T
S2_50419366	1	50419366	A/G
S2_50419382	1	50419382	C/A
S2_50664817	1	50664817	C/T
S2_50677167	1	50677167	G/T
S2_50677652	1	50677652	C/G
S2_50948915	1	50948915	G/A
S2_50949134	1	50949134	G/A
S2_50949139	1	50949139	C/G
S2_50956520	1	50956520	A/G
S2_51007173	1	51007173	G/C
S2_51019513	1	51019513	G/T
S2_51019526	1	51019526	C/T
S2_51019528	1	51019528	T/C
S2_51038761	1	51038761	A/G
S2_51038766	1	51038766	G/A
S2_51038781	1	51038781	T/C
S2_51154729	1	51154729	C/T
S2_51167027	1	51167027	A/T
S2_51167035	1	51167035	T/G
S2_51296902	1	51296902	C/A
S2_51320270	1	51320270	G/A
S2_51392969	1	51392969	G/T
S2_51396376	1	51396376	C/G
S2_51396451	1	51396451	G/A
S2_51396744	1	51396744	C/A
S2_51396802	1	51396802	C/A
S2_51402602	1	51402602	A/C
S2_51402607	1	51402607	C/T
S2_51402608	1	51402608	G/T
S2_51441281	1	51441281	G/A
S2_51441298	1	51441298	T/C
S2_51532524	1	51532524	T/A
S2_51754542	1	51754542	C/G
S2_51758750	1	51758750	A/G
S2_51850348	1	51850348	A/G
S2_51850349	1	51850349	C/G
S2_51892483	1	51892483	C/T
S2_52088507	1	52088507	C/A
S2_52088532	1	52088532	G/T
S2_52088556	1	52088556	C/T
S2_52088562	1	52088562	A/C
S2_52088575	1	52088575	G/A
S2_52088610	1	52088610	G/T
S2_52091240	1	52091240	A/G
S2_52153043	1	52153043	G/C
S2_52159397	1	52159397	G/A
S2_52159403	1	52159403	A/C
S2_52192589	1	52192589	T/C
S2_52192656	1	52192656	A/G
S2_52192688	1	52192688	G/A
S2_52192694	1	52192694	G/A
S2_52192776	1	52192776	C/G
S2_52251401	1	52251401	G/C
S2_52342856	1	52342856	G/A
S2_52392310	1	52392310	G/C
S2_52464751	1	52464751	G/A
S2_52537632	1	52537632	G/A
S2_52559134	1	52559134	G/T
S2_52600635	1	52600635	G/T
S2_52623593	1	52623593	A/G
S2_52623601	1	52623601	G/T
S2_52624507	1	52624507	G/C
S2_52624513	1	52624513	G/T
S2_52624558	1	52624558	G/C
S2_52636126	1	52636126	C/T
S2_52639715	1	52639715	T/C
S2_52640018	1	52640018	T/C
S2_52668975	1	52668975	G/T
S2_52759788	1	52759788	G/A
S2_52917789	1	52917789	C/G
S2_52917795	1	52917795	G/A
S2_52917822	1	52917822	C/A
S2_52918032	1	52918032	G/C
S2_52918092	1	52918092	G/A
S2_53150449	1	53150449	C/T
S2_53152190	1	53152190	G/A
S2_53152238	1	53152238	G/T
S2_53152313	1	53152313	G/C
S2_53152331	1	53152331	C/A
S2_53152403	1	53152403	C/G
S2_53152439	1	53152439	A/G
S2_53159383	1	53159383	G/A
S2_53410828	1	53410828	G/T
S2_53410878	1	53410878	A/G
S2_53419913	1	53419913	A/C
S2_53420176	1	53420176	A/G
S2_53421024	1	53421024	C/A
S2_53463500	1	53463500	A/T
S2_53631780	1	53631780	C/G
S2_53633336	1	53633336	G/T
S2_53741719	1	53741719	T/C
S2_53741721	1	53741721	C/T
S2_53835726	1	53835726	A/G
S2_54006133	1	54006133	G/T
S2_54184317	1	54184317	A/G
S2_54186142	1	54186142	A/G
S2_54187347	1	54187347	T/G
S2_54187379	1	54187379	C/T
S2_54187403	1	54187403	C/T
S2_54275598	1	54275598	C/T
S2_54277257	1	54277257	A/G
S2_54304618	1	54304618	G/T
S2_54347158	1	54347158	G/A
S2_54534273	1	54534273	G/A
S2_54534274	1	54534274	G/A
S2_54822070	1	54822070	A/C
S2_54845532	1	54845532	C/T
S2_54845695	1	54845695	T/C
S2_54927249	1	54927249	T/C
S2_54928158	1	54928158	G/A
S2_55068497	1	55068497	C/T
S2_55071100	1	55071100	T/C
S2_55075948	1	55075948	C/A
S2_55075951	1	55075951	G/A
S2_55075955	1	55075955	A/G
S2_55075960	1	55075960	G/A
S2_55075963	1	55075963	C/T
S2_55077951	1	55077951	G/A
S2_55379492	1	55379492	A/T
S2_55379496	1	55379496	A/C
S2_55389828	1	55389828	C/T
S2_55391281	1	55391281	G/A
S2_55391320	1	55391320	T/C
S2_55453214	1	55453214	C/T
S2_55453230	1	55453230	A/T
S2_55456090	1	55456090	T/G
S2_55456097	1	55456097	C/G
S2_55456161	1	55456161	C/A
S2_55456179	1	55456179	G/A
S2_55504934	1	55504934	C/A
S2_55504946	1	55504946	C/T
S2_55504958	1	55504958	T/A
S2_55505274	1	55505274	T/G
S2_55505283	1	55505283	A/G
S2_55505516	1	55505516	C/T
S2_55505546	1	55505546	A/C
S2_55992987	1	55992987	C/T
S2_56039399	1	56039399	G/C
S2_56161542	1	56161542	T/C
S2_56161551	1	56161551	C/T
S2_56309131	1	56309131	C/T
S2_56309567	1	56309567	C/A
S2_56310107	1	56310107	C/G
S2_56310140	1	56310140	A/G
S2_56323382	1	56323382	C/G
S2_56323387	1	56323387	A/G
S2_56401174	1	56401174	T/C
S2_56447473	1	56447473	T/C
S2_56560368	1	56560368	A/T
S2_56560511	1	56560511	C/G
S2_56560537	1	56560537	G/T
S2_56560598	1	56560598	C/G
S2_56560610	1	56560610	G/A
S2_56564157	1	56564157	A/G
S2_56564174	1	56564174	C/T
S2_56564198	1	56564198	C/T
S2_56564204	1	56564204	A/G
S2_56565558	1	56565558	T/G
S2_56676717	1	56676717	T/C
S2_56748934	1	56748934	G/A
S2_56787839	1	56787839	C/T
S2_56787865	1	56787865	G/T
S2_56931918	1	56931918	G/A
S2_56931922	1	56931922	C/T
S2_56931923	1	56931923	G/C
S2_56967278	1	56967278	C/T
S2_56967318	1	56967318	C/T
S2_56972049	1	56972049	G/A
S2_57250944	1	57250944	G/A
S2_57290575	1	57290575	C/A
S2_57290592	1	57290592	A/G
S2_57290595	1	57290595	C/T
S2_57300884	1	57300884	C/T
S2_57481672	1	57481672	C/T
S2_57563793	1	57563793	A/G
S2_57563802	1	57563802	G/A
S2_57894047	1	57894047	C/G
S2_57894074	1	57894074	C/A
S2_58461325	1	58461325	A/G
S2_58474935	1	58474935	C/T
S2_58475129	1	58475129	A/C
S2_58475131	1	58475131	G/A
S2_58475136	1	58475136	C/G
S2_58475150	1	58475150	G/A
S2_58475156	1	58475156	G/C
S2_58475265	1	58475265	G/T
S2_58475313	1	58475313	C/A
S2_58514779	1	58514779	T/A
S2_58567110	1	58567110	G/T
S2_58567118	1	58567118	C/G
S2_58710638	1	58710638	C/T
S2_58710639	1	58710639	C/T
S2_58722457	1	58722457	G/T
S2_58741728	1	58741728	C/T
S2_59064492	1	59064492	G/A
S2_59072522	1	59072522	G/A
S2_59118542	1	59118542	A/G
S2_59118544	1	59118544	A/G
S2_59183367	1	59183367	G/C
S2_59183369	1	59183369	C/A
S2_59464635	1	59464635	G/A
S2_59600249	1	59600249	G/A
S2_59673235	1	59673235	C/T
S2_59961653	1	59961653	T/C
S2_59962339	1	59962339	G/A
S2_60097383	1	60097383	A/G
S2_60152095	1	60152095	C/G
S2_60156175	1	60156175	G/A
S2_60156193	1	60156193	G/A
S2_60156210	1	60156210	G/C
S2_60156211	1	60156211	G/C
S2_60156212	1	60156212	C/G
S2_60156219	1	60156219	A/C
S2_60156259	1	60156259	G/C
S2_60267186	1	60267186	T/A
S2_60267196	1	60267196	A/G
S2_60398270	1	60398270	G/C
S2_60398272	1	60398272	T/C
S2_60399251	1	60399251	T/G
S2_60399344	1	60399344	C/A
S2_60481559	1	60481559	C/T
S2_60481573	1	60481573	A/G
S2_60481664	1	60481664	G/A
S2_60757940	1	60757940	C/G
S2_60757977	1	60757977	C/T
S2_60811456	1	60811456	G/C
S2_60872392	1	60872392	G/T
S2_60872400	1	60872400	C/T
S2_61023316	1	61023316	G/A
S2_61023367	1	61023367	G/A
S2_61023412	1	61023412	C/T
S2_61139824	1	61139824	G/C
S2_61139828	1	61139828	T/G
S2_61140486	1	61140486	A/G
S2_61141085	1	61141085	C/T
S2_61141240	1	61141240	A/T
S2_61141831	1	61141831	G/T
S2_61141834	1	61141834	A/C
S2_61259983	1	61259983	G/T
S2_61450921	1	61450921	A/C
S2_61450988	1	61450988	G/A
S2_61625473	1	61625473	G/A
S2_61626116	1	61626116	G/C
S2_61720364	1	61720364	G/C
S2_61947531	1	61947531	T/C
S2_61947562	1	61947562	G/A
S2_61952392	1	61952392	T/G
S2_61952467	1	61952467	C/G
S2_61952512	1	61952512	G/T
S2_61952557	1	61952557	C/G
S2_62229488	1	62229488	G/A
S2_62229612	1	62229612	G/A
S2_62229636	1	62229636	C/T
S2_62230340	1	62230340	A/T
S2_62234224	1	62234224	C/A
S2_62246133	1	62246133	G/A
S2_62347303	1	62347303	G/T
S2_62441964	1	62441964	G/A
S2_62441999	1	62441999	C/G
S2_62443303	1	62443303	C/T
S2_62458225	1	62458225	C/A
S2_62458254	1	62458254	T/C
S2_62458312	1	62458312	G/A
S2_62458325	1	62458325	C/T
S2_62460631	1	62460631	C/G
S2_62493107	1	62493107	G/T
S2_62493109	1	62493109	C/T
S2_62493136	1	62493136	G/A
S2_62493160	1	62493160	G/A
S2_62493190	1	62493190	C/G
S2_62493295	1	62493295	G/A
S2_62493310	1	62493310	A/G
S2_62493312	1	62493312	T/C
S2_62493319	1	62493319	T/A
S2_62493320	1	62493320	C/A
S2_62504257	1	62504257	G/A
S2_62504287	1	62504287	C/T
S2_62504304	1	62504304	C/A
S2_62563524	1	62563524	A/G
S2_62563588	1	62563588	C/A
S2_62563589	1	62563589	C/A
S2_62678847	1	62678847	C/T
S2_62678854	1	62678854	T/C
S2_62720366	1	62720366	C/A
S2_62720467	1	62720467	G/A
S2_62922119	1	62922119	G/A
S2_62922195	1	62922195	A/G
S2_63102125	1	63102125	A/C
S2_63102336	1	63102336	T/C
S2_63103171	1	63103171	C/T
S2_63212323	1	63212323	A/C
S2_63212324	1	63212324	C/A
S2_63214222	1	63214222	G/A
S2_63214239	1	63214239	T/A
S2_63214246	1	63214246	T/C
S2_63214279	1	63214279	G/A
S2_63357212	1	63357212	G/A
S2_63357214	1	63357214	C/T
S2_63357231	1	63357231	C/G
S2_63576926	1	63576926	C/T
S2_63576993	1	63576993	G/C
S2_63614947	1	63614947	G/A
S2_63614962	1	63614962	G/A
S2_63614989	1	63614989	C/T
S2_64016653	1	64016653	C/G
S2_64016730	1	64016730	G/A
S2_64017060	1	64017060	T/G
S2_64020241	1	64020241	A/G
S2_64021592	1	64021592	C/A
S2_64154222	1	64154222	C/T
S2_64154889	1	64154889	A/G
S2_64155710	1	64155710	C/G
S2_64155766	1	64155766	G/C
S2_64155902	1	64155902	G/C
S2_64244291	1	64244291	G/A
S2_64244351	1	64244351	T/C
S2_64244374	1	64244374	C/A
S2_64245279	1	64245279	A/G
S2_64245315	1	64245315	A/G
S2_64397822	1	64397822	G/A
S2_64545581	1	64545581	C/T
S2_64604331	1	64604331	T/C
S2_64724220	1	64724220	G/C
S2_64894765	1	64894765	G/A
S2_64895513	1	64895513	G/A
S2_64971842	1	64971842	G/T
S2_65045715	1	65045715	C/T
S2_65349837	1	65349837	T/G
S2_65356818	1	65356818	C/A
S2_65424183	1	65424183	G/A
S2_65432886	1	65432886	G/T
S2_65490827	1	65490827	A/G
S2_65664040	1	65664040	C/T
S2_66019339	1	66019339	T/C
S2_66019374	1	66019374	A/T
S2_66019396	1	66019396	G/C
S2_66019649	1	66019649	G/T
S2_66019676	1	66019676	C/G
S2_66019682	1	66019682	A/C
S2_66029981	1	66029981	C/A
S2_66029982	1	66029982	C/A
S2_66506966	1	66506966	C/A
S2_66583617	1	66583617	C/T
S2_66586126	1	66586126	T/G
S2_66589389	1	66589389	A/T
S2_66680818	1	66680818	T/C
S2_66775971	1	66775971	T/G
S2_66961755	1	66961755	A/G
S2_66961825	1	66961825	G/C
S2_66961843	1	66961843	G/T
S2_66981487	1	66981487	G/A
S2_67147772	1	67147772	G/A
S2_67256031	1	67256031	C/A
S2_67446270	1	67446270	C/G
S2_67470598	1	67470598	G/A
S2_67470629	1	67470629	A/G
S2_67486236	1	67486236	T/C
S2_67486252	1	67486252	A/T
S2_67539652	1	67539652	C/A
S2_67654960	1	67654960	C/T
S2_67657097	1	67657097	T/C
S2_67735606	1	67735606	G/A
S2_67738329	1	67738329	G/A
S2_67768412	1	67768412	G/A
S2_67779444	1	67779444	G/C
S2_67779448	1	67779448	C/T
S2_67875652	1	67875652	C/T
S2_67947911	1	67947911	G/A
S2_67947935	1	67947935	C/G
S2_67992772	1	67992772	C/T
S2_68115758	1	68115758	A/T
S2_68115760	1	68115760	A/T
S2_68122904	1	68122904	T/C
S2_68143817	1	68143817	C/T
S2_68143833	1	68143833	G/C
S2_68248993	1	68248993	C/T
S2_68249005	1	68249005	G/C
S2_68249025	1	68249025	C/T
S2_68447514	1	68447514	G/A
S2_68553826	1	68553826	A/C
S2_68553832	1	68553832	C/T
S2_68553844	1	68553844	A/C
S2_68553850	1	68553850	T/C
S2_68553873	1	68553873	G/T
S2_68760383	1	68760383	C/A
S2_68936298	1	68936298	G/A
S2_68936344	1	68936344	T/G
S2_69296565	1	69296565	A/T
S2_69296614	1	69296614	C/T
S2_69408712	1	69408712	G/C
S2_69409296	1	69409296	G/T
S2_69595434	1	69595434	C/T
S2_69707777	1	69707777	G/A
S2_69873380	1	69873380	A/T
S2_69873381	1	69873381	C/G
S2_69873383	1	69873383	C/T
S2_69888847	1	69888847	C/T
S2_69889878	1	69889878	G/A
S2_69889910	1	69889910	G/A
S2_69889916	1	69889916	G/A
S2_69895498	1	69895498	G/A
S2_69896766	1	69896766	G/C
S2_69897268	1	69897268	T/C
S2_69897269	1	69897269	C/T
S2_70262531	1	70262531	G/A
S2_70262573	1	70262573	T/G
S2_70262575	1	70262575	A/T
S2_70432473	1	70432473	A/C
S2_70432500	1	70432500	G/C
S2_70436519	1	70436519	G/A
S2_70585890	1	70585890	G/T
S2_70586080	1	70586080	G/T
S2_70600815	1	70600815	G/C
S2_70601718	1	70601718	G/A
S2_70729319	1	70729319	A/G
S2_70776355	1	70776355	T/C
S2_70776366	1	70776366	G/A
S2_70776549	1	70776549	C/G
S2_70776550	1	70776550	G/T
S2_70776585	1	70776585	C/G
S2_70779647	1	70779647	C/G
S2_71031664	1	71031664	C/T
S2_71031686	1	71031686	C/T
S2_71154463	1	71154463	C/G
[truncated: 35,934 more rows]
