# Supplementary material for: Genome-wide haplotype-based association analysis of key traits of plant lodging and architecture of maize identifies major determinants for leaf angle: hapLA4
Source: PLoS One. 2019 Mar 6;14(3):e0212925. doi: 10.1371/journal.pone.0212925 (PMC6402688; doi:10.1371/journal.pone.0212925)
Supplement: S2 Table — Data include the chromosome, the start and end positions of the haplotype block in pb, the size of the haplotype block, and the number of SNPs in the haplotype block. Based in the MaizeGDB database (http://www.maizegdb.org//). (XLSX) [file pone.0212925.s002.xlsx]

## Sheet: S2 Table
S2 Table: Detailed information of haplotypes blocks determined in this study. Data include the chromosome, the start and end positions of the haplotype block in pb, the size of the haplotype block, and the number of SNPs in the haplotype block. Based in the MaizeGDB database (http://www.maizegdb.org//)
Haplotype	Chromosome	Start position	End position	Size (pb)	Number of SNPs
Hap1.1	1	1761163	1761268	105	3
Hap1.2	1	2304607	2304872	265	2
Hap1.3	1	2304882	2304900	18	2
Hap1.4	1	2304924	2305005	81	3
Hap1.5	1	2683881	2689689	5808	2
Hap1.6	1	2689775	2689777	2	2
Hap1.7	1	2751024	2751041	17	2
Hap1.8	1	2751222	2751291	69	2
Hap1.9	1	2782084	2782105	21	3
Hap1.10	1	2801507	2801557	50	2
Hap1.11	1	2935420	2935427	7	2
Hap1.12	1	2993507	2993518	11	2
Hap1.13	1	2993589	2993592	3	2
Hap1.14	1	3021986	3021989	3	2
Hap1.15	1	3071276	3071351	75	2
Hap1.16	1	3073976	3074361	385	3
Hap1.17	1	3190010	3190014	4	2
Hap1.18	1	3398172	3398196	24	2
Hap1.19	1	3401220	3401280	60	3
Hap1.20	1	3402099	3402105	6	2
Hap1.21	1	3696677	3696714	37	2
Hap1.22	1	3696852	3697397	545	2
Hap1.23	1	3697547	3697592	45	4
Hap1.24	1	3708196	3708219	23	3
Hap1.25	1	3824183	3824184	1	2
Hap1.26	1	3882962	3882973	11	2
Hap1.27	1	4018087	4033907	15820	3
Hap1.28	1	4048856	4048874	18	2
Hap1.29	1	4144017	4180769	36752	4
Hap1.30	1	4244681	4244691	10	2
Hap1.31	1	4352320	4352345	25	2
Hap1.32	1	4447101	4541781	94680	4
Hap1.33	1	4592218	4592230	12	2
Hap1.34	1	4595396	4595432	36	3
Hap1.35	1	5039522	5039552	30	4
Hap1.36	1	5082254	5082269	15	2
Hap1.37	1	5085598	5085626	28	3
Hap1.38	1	5621682	5621703	21	2
Hap1.39	1	5622958	5624371	1413	2
Hap1.40	1	5713345	5713356	11	2
Hap1.41	1	5806803	5806810	7	3
Hap1.42	1	5946787	5946831	44	3
Hap1.43	1	6194772	6194877	105	4
Hap1.44	1	6404465	6404527	62	3
Hap1.45	1	6541428	6543640	2212	4
Hap1.46	1	6844477	6845363	886	6
Hap1.47	1	6917352	6917375	23	2
Hap1.48	1	7064096	7066103	2007	2
Hap1.49	1	7070945	7070964	19	2
Hap1.50	1	7155026	7155029	3	2
Hap1.51	1	7191637	7191694	57	3
Hap1.52	1	7308277	7338091	29814	3
Hap1.53	1	7383879	7383891	12	2
Hap1.54	1	7384669	7384691	22	3
Hap1.55	1	7384752	7384775	23	2
Hap1.56	1	7385472	7385507	35	3
Hap1.57	1	7385519	7385597	78	2
Hap1.58	1	7391901	7391913	12	2
Hap1.59	1	7856391	7856410	19	4
Hap1.60	1	8445623	8445626	3	2
Hap1.61	1	8453650	8453748	98	4
Hap1.62	1	8630809	8630852	43	2
Hap1.63	1	8652018	8652030	12	2
Hap1.64	1	8940214	8940234	20	4
Hap1.65	1	9043277	9043326	49	2
Hap1.66	1	9047366	9047371	5	2
Hap1.67	1	9186845	9186872	27	2
Hap1.68	1	9210981	9210991	10	2
Hap1.69	1	9211119	9211159	40	2
Hap1.70	1	9296356	9296374	18	3
Hap1.71	1	9391163	9391230	67	3
Hap1.72	1	9907170	9907391	221	2
Hap1.73	1	9951217	9951269	52	3
Hap1.74	1	10582564	10582586	22	3
Hap1.75	1	10693021	10693981	960	2
Hap1.76	1	10819609	10819615	6	2
Hap1.77	1	10824697	10825189	492	2
Hap1.78	1	10843413	10843451	38	4
Hap1.79	1	10875572	10875574	2	3
Hap1.80	1	10898401	10898677	276	2
Hap1.81	1	10898722	10898724	2	2
Hap1.82	1	10959323	10959477	154	4
Hap1.83	1	10976502	10976596	94	4
Hap1.84	1	10977816	10977825	9	3
Hap1.85	1	10988455	10993885	5430	2
Hap1.86	1	11397320	11397388	68	2
Hap1.87	1	12105911	12105930	19	2
Hap1.88	1	12173768	12173795	27	2
Hap1.89	1	12207330	12207335	5	2
Hap1.90	1	12207399	12207440	41	2
Hap1.91	1	12247591	12307093	59502	5
Hap1.92	1	12354609	12354610	1	2
Hap1.93	1	12496832	12496836	4	5
Hap1.94	1	12497412	12497828	416	3
Hap1.95	1	12515445	12515453	8	3
Hap1.96	1	12518050	12520027	1977	6
Hap1.97	1	12815419	12849877	34458	5
Hap1.98	1	12851222	12851258	36	2
Hap1.99	1	12851444	12854085	2641	3
Hap1.100	1	12872774	12872794	20	2
Hap1.101	1	12943388	12943398	10	3
Hap1.102	1	12989395	12989421	26	3
Hap1.103	1	13033178	13033203	25	2
Hap1.104	1	13538256	13538303	47	4
Hap1.105	1	13558001	13558002	1	2
Hap1.106	1	13990194	13990219	25	2
Hap1.107	1	14101652	14101664	12	2
Hap1.108	1	14164056	14164069	13	2
Hap1.109	1	14164527	14164530	3	2
Hap1.110	1	14165121	14165139	18	2
Hap1.111	1	14510097	14548206	38109	5
Hap1.112	1	14803071	14803139	68	2
Hap1.113	1	15067099	15067101	2	2
Hap1.114	1	15068021	15068026	5	2
Hap1.115	1	15142319	15142352	33	2
Hap1.116	1	15169216	15169227	11	2
Hap1.117	1	15352858	15353147	289	2
Hap1.118	1	15498557	15498575	18	2
Hap1.119	1	15517171	15517188	17	2
Hap1.120	1	15778879	15778897	18	3
Hap1.121	1	15790612	15790640	28	2
Hap1.122	1	15804723	15804757	34	2
Hap1.123	1	15994654	15994672	18	2
Hap1.124	1	15996982	15997896	914	4
Hap1.125	1	16044496	16046318	1822	3
Hap1.126	1	16061562	16061598	36	3
Hap1.127	1	16118527	16118529	2	2
Hap1.128	1	16698013	16698047	34	3
Hap1.129	1	16782854	16782869	15	3
Hap1.130	1	16791642	16791647	5	3
Hap1.131	1	16949697	16949698	1	2
Hap1.132	1	16950005	16950024	19	2
Hap1.133	1	17323092	17323104	12	2
Hap1.134	1	17493247	17493326	79	4
Hap1.135	1	17672655	17672747	92	3
Hap1.136	1	17694108	17694110	2	2
Hap1.137	1	17714556	17714596	40	3
Hap1.138	1	17849549	17849555	6	2
Hap1.139	1	17884224	17884231	7	3
Hap1.140	1	17958788	17958822	34	3
Hap1.141	1	18198494	18199273	779	2
Hap1.142	1	18834878	18834987	109	2
Hap1.143	1	18888910	18888923	13	2
Hap1.144	1	19252283	19252292	9	2
Hap1.145	1	19328188	19328192	4	2
Hap1.146	1	19355199	19355201	2	2
Hap1.147	1	19492173	19492192	19	3
Hap1.148	1	19641518	19641652	134	3
Hap1.149	1	20055380	20055421	41	4
Hap1.150	1	21471179	21472391	1212	3
Hap1.151	1	21542310	21542331	21	3
Hap1.152	1	21542698	21542771	73	4
Hap1.153	1	21567370	21567383	13	2
Hap1.154	1	21756927	21756942	15	2
Hap1.155	1	22375308	22375367	59	5
Hap1.156	1	22584265	22592063	7798	2
Hap1.157	1	22633727	22633775	48	3
Hap1.158	1	22640328	22640361	33	2
Hap1.159	1	22640447	22640462	15	2
Hap1.160	1	22743936	22976764	232828	4
Hap1.161	1	22977444	22977486	42	2
Hap1.162	1	23046104	23046996	892	2
Hap1.163	1	23115680	23115714	34	2
Hap1.164	1	23230280	23230318	38	2
Hap1.165	1	23563420	23563491	71	2
Hap1.166	1	23588454	23608929	20475	3
Hap1.167	1	23612441	23612444	3	2
Hap1.168	1	23936397	23936416	19	2
Hap1.169	1	24930566	24930634	68	2
Hap1.170	1	25373363	25373396	33	3
Hap1.171	1	25409817	25409909	92	3
Hap1.172	1	25640763	25640767	4	2
Hap1.173	1	25744642	25745354	712	5
Hap1.174	1	26198584	26327311	128727	5
Hap1.175	1	26685050	26693766	8716	2
Hap1.176	1	26826071	26826446	375	2
Hap1.177	1	27396084	27508622	112538	4
Hap1.178	1	27628683	27628700	17	2
Hap1.179	1	27898616	27918719	20103	7
Hap1.180	1	28421209	28424411	3202	3
Hap1.181	1	28461072	28461078	6	3
Hap1.182	1	28523147	28523158	11	2
Hap1.183	1	28597311	28597376	65	2
Hap1.184	1	28765792	28765795	3	2
Hap1.185	1	28794569	28794624	55	2
Hap1.186	1	28961990	28961992	2	2
Hap1.187	1	28965743	28965759	16	2
Hap1.188	1	29033344	29033365	21	2
Hap1.189	1	29234357	29234459	102	3
Hap1.190	1	29243144	29357715	114571	4
Hap1.191	1	29513400	29513402	2	2
Hap1.192	1	29523444	29523472	28	3
Hap1.193	1	29544266	29544275	9	2
Hap1.194	1	29615056	29615059	3	2
Hap1.195	1	29741238	29758310	17072	9
Hap1.196	1	30045262	30045278	16	2
Hap1.197	1	30218335	30218336	1	2
Hap1.198	1	30688365	30688467	102	5
Hap1.199	1	31070568	31074797	4229	7
Hap1.200	1	31212104	31212121	17	2
Hap1.201	1	31254170	31255471	1301	3
Hap1.202	1	31751932	31752421	489	2
Hap1.203	1	31772495	31772502	7	3
Hap1.204	1	31860676	31860684	8	2
Hap1.205	1	32096732	32097111	379	4
Hap1.206	1	32233248	32584085	350837	9
Hap1.207	1	32584549	32584615	66	6
Hap1.208	1	32585066	32585185	119	8
Hap1.209	1	32841522	32841720	198	2
Hap1.210	1	32841747	32841771	24	3
Hap1.211	1	32875868	32875869	1	2
Hap1.212	1	33126836	33126883	47	2
Hap1.213	1	33292233	33292261	28	3
Hap1.214	1	33322733	33322790	57	3
Hap1.215	1	33387494	33387509	15	2
Hap1.216	1	33678343	33678399	56	2
Hap1.217	1	33803810	33803812	2	2
Hap1.218	1	33889238	33894807	5569	2
Hap1.219	1	34159114	34159126	12	2
Hap1.220	1	34215590	34320112	104522	4
Hap1.221	1	34391431	34391456	25	2
Hap1.222	1	34600201	34600415	214	3
Hap1.223	1	34815003	34815010	7	3
Hap1.224	1	34975052	34975082	30	3
Hap1.225	1	35059827	35141193	81366	5
Hap1.226	1	35141276	35141282	6	2
Hap1.227	1	35219691	35220270	579	2
Hap1.228	1	35220778	35222222	1444	2
Hap1.229	1	35738424	35738464	40	3
Hap1.230	1	35775432	35775462	30	2
Hap1.231	1	35837907	35837944	37	3
Hap1.232	1	35893283	35893286	3	4
Hap1.233	1	35941119	36157839	216720	6
Hap1.234	1	36158779	36158782	3	2
Hap1.235	1	36160490	36161755	1265	2
Hap1.236	1	36221344	36225593	4249	9
Hap1.237	1	36351145	36351190	45	2
Hap1.238	1	36424733	36424776	43	2
Hap1.239	1	36836228	36836315	87	3
Hap1.240	1	36919863	36920151	288	2
Hap1.241	1	36977724	36977750	26	2
Hap1.242	1	37133409	37136984	3575	2
Hap1.243	1	37137046	37137170	124	2
Hap1.244	1	37213802	37316879	103077	5
Hap1.245	1	37319904	37320368	464	2
Hap1.246	1	37809585	37809883	298	3
Hap1.247	1	38134990	38134998	8	2
Hap1.248	1	38193213	38193228	15	5
Hap1.249	1	38248578	38248602	24	3
Hap1.250	1	38791468	38791491	23	3
Hap1.251	1	38873942	38873947	5	2
Hap1.252	1	38874488	38876432	1944	2
Hap1.253	1	39752395	39752399	4	3
Hap1.254	1	39805582	39805583	1	2
Hap1.255	1	39860302	39860342	40	3
Hap1.256	1	40423166	40423167	1	2
Hap1.257	1	40423171	40425421	2250	3
Hap1.258	1	40731660	40731726	66	3
Hap1.259	1	41249764	41249789	25	2
Hap1.260	1	41249791	41249799	8	2
Hap1.261	1	41280766	41281930	1164	2
Hap1.262	1	41283622	41283637	15	2
Hap1.263	1	41435061	41435067	6	2
Hap1.264	1	42017482	42017489	7	2
Hap1.265	1	42019093	42019106	13	2
Hap1.266	1	42477411	42477454	43	2
Hap1.267	1	42524944	42525052	108	3
Hap1.268	1	42812744	42850223	37479	6
Hap1.269	1	42850254	42850287	33	2
Hap1.270	1	42852791	42853616	825	4
Hap1.271	1	43059846	43059937	91	2
Hap1.272	1	43116537	43116639	102	2
Hap1.273	1	43126148	43126157	9	2
Hap1.274	1	43401931	43401937	6	2
Hap1.275	1	43682094	43682097	3	2
Hap1.276	1	43691318	43691334	16	2
Hap1.277	1	43769799	43769800	1	2
Hap1.278	1	43773977	43773987	10	2
Hap1.279	1	44349662	44350494	832	3
Hap1.280	1	44544857	44545609	752	3
Hap1.281	1	44964627	44964705	78	3
Hap1.282	1	45117937	45117946	9	3
Hap1.283	1	45345811	45345846	35	3
Hap1.284	1	45409086	45409094	8	2
Hap1.285	1	45431285	45431320	35	2
Hap1.286	1	45510263	45510268	5	2
Hap1.287	1	45510349	45512012	1663	2
Hap1.288	1	45516799	45516865	66	2
Hap1.289	1	45518237	45518258	21	2
Hap1.290	1	45744730	45745181	451	2
Hap1.291	1	45776435	45779861	3426	2
Hap1.292	1	45910264	45923543	13279	3
Hap1.293	1	45932824	45932858	34	3
Hap1.294	1	45946247	45946257	10	2
Hap1.295	1	46410590	46410672	82	2
Hap1.296	1	46416158	46462817	46659	7
Hap1.297	1	46559729	46559757	28	2
Hap1.298	1	46689809	46689833	24	2
Hap1.299	1	46845920	46845927	7	2
Hap1.300	1	46845962	46846073	111	2
Hap1.301	1	46847599	46847628	29	2
Hap1.302	1	47296219	47325219	29000	6
Hap1.303	1	47460308	47479280	18972	2
Hap1.304	1	47481834	47508773	26939	3
Hap1.305	1	47604093	47709685	105592	4
Hap1.306	1	47773688	47773739	51	2
Hap1.307	1	47910872	47911371	499	4
Hap1.308	1	48549570	48549584	14	2
Hap1.309	1	48657053	48657061	8	2
Hap1.310	1	48657364	48657395	31	3
Hap1.311	1	48677839	48677934	95	2
Hap1.312	1	48760368	48760410	42	2
Hap1.313	1	48996247	48996254	7	3
Hap1.314	1	49087878	49087905	27	2
Hap1.315	1	49738014	50033050	295036	4
Hap1.316	1	50419366	50419382	16	2
Hap1.317	1	50664817	50677652	12835	3
Hap1.318	1	50949134	50949139	5	2
Hap1.319	1	51019513	51019528	15	3
Hap1.320	1	51038761	51038781	20	3
Hap1.321	1	51167027	51167035	8	2
Hap1.322	1	51402607	51402608	1	2
Hap1.323	1	51441281	51441298	17	2
Hap1.324	1	51850348	51850349	1	2
Hap1.325	1	52088507	52088532	25	2
Hap1.326	1	52088556	52088562	6	2
Hap1.327	1	52192656	52192776	120	4
Hap1.328	1	52623601	52624513	912	3
Hap1.329	1	52636126	52639715	3589	2
Hap1.330	1	52917789	52917795	6	2
Hap1.331	1	52917822	52918032	210	2
Hap1.332	1	53152190	53152238	48	2
Hap1.333	1	53159383	53421024	261641	6
Hap1.334	1	53741719	53741721	2	2
Hap1.335	1	54187347	54187403	56	3
Hap1.336	1	54275598	54277257	1659	2
Hap1.337	1	54534273	54534274	1	2
Hap1.338	1	54927249	54928158	909	2
Hap1.339	1	55075951	55075960	9	3
Hap1.340	1	55075963	55077951	1988	2
Hap1.341	1	55379492	55379496	4	2
Hap1.342	1	55453214	55453230	16	2
Hap1.343	1	55456090	55456097	7	2
Hap1.344	1	55456161	55456179	18	2
Hap1.345	1	55504934	55504958	24	3
Hap1.346	1	55505274	55505283	9	2
Hap1.347	1	55505516	55505546	30	2
Hap1.348	1	56323382	56323387	5	2
Hap1.349	1	56560368	56560610	242	5
Hap1.350	1	56564157	56564174	17	2
Hap1.351	1	56564198	56564204	6	2
Hap1.352	1	56787839	56787865	26	2
Hap1.353	1	56931922	56972049	40127	5
Hap1.354	1	57290575	57290592	17	2
Hap1.355	1	57563793	57563802	9	2
Hap1.356	1	58461325	58475150	13825	6
Hap1.357	1	58475265	58475313	48	2
Hap1.358	1	58710638	58710639	1	2
Hap1.359	1	59118542	59118544	2	2
Hap1.360	1	60156175	60156212	37	5
Hap1.361	1	60267186	60267196	10	2
Hap1.362	1	60398272	60481664	83392	6
Hap1.363	1	60757940	60757977	37	2
Hap1.364	1	60872392	60872400	8	2
Hap1.365	1	61023316	61023412	96	3
Hap1.366	1	61139824	61139828	4	2
Hap1.367	1	61141085	61141240	155	2
Hap1.368	1	61141831	61141834	3	2
Hap1.369	1	61450921	61450988	67	2
Hap1.370	1	61947531	61947562	31	2
Hap1.371	1	61952467	61952557	90	3
Hap1.372	1	62229488	62229636	148	3
Hap1.373	1	62234224	62246133	11909	2
Hap1.374	1	62458225	62458254	29	2
Hap1.375	1	62458312	62458325	13	2
Hap1.376	1	62493107	62493136	29	3
Hap1.377	1	62493190	62493312	122	4
Hap1.378	1	62504257	62504287	30	2
Hap1.379	1	62678847	62678854	7	2
Hap1.380	1	62720366	62720467	101	2
Hap1.381	1	62922119	62922195	76	2
Hap1.382	1	63212323	63214279	1956	6
Hap1.383	1	63357212	63357231	19	3
Hap1.384	1	63614947	63614989	42	3
Hap1.385	1	64016653	64017060	407	3
Hap1.386	1	64155902	64244374	88472	4
Hap1.387	1	64245279	64245315	36	2
Hap1.388	1	65424183	65432886	8703	2
Hap1.389	1	66019339	66019649	310	4
Hap1.390	1	66019676	66019682	6	2
Hap1.391	1	66029981	66029982	1	2
Hap1.392	1	66583617	66586126	2509	2
Hap1.393	1	66961755	66961843	88	3
Hap1.394	1	67446270	67470629	24359	3
Hap1.395	1	67486236	67486252	16	2
Hap1.396	1	67947911	67947935	24	2
Hap1.397	1	68115758	68115760	2	2
Hap1.398	1	68143817	68143833	16	2
Hap1.399	1	68248993	68249025	32	3
Hap1.400	1	68553832	68760383	206551	5
Hap1.401	1	68936298	68936344	46	2
Hap1.402	1	69408712	69409296	584	2
Hap1.403	1	69873381	69873383	2	2
Hap1.404	1	69889878	69889916	38	3
Hap1.405	1	69895498	69897269	1771	4
Hap1.406	1	70262531	70262575	44	3
Hap1.407	1	70586080	70600815	14735	2
Hap1.408	1	70776355	70776550	195	4
Hap1.409	1	71031664	71031686	22	2
Hap1.410	1	71216079	71615905	399826	6
Hap1.411	1	72121086	72121289	203	3
Hap1.412	1	72232483	72232586	103	4
Hap1.413	1	72712954	72712977	23	3
Hap1.414	1	72851101	72851116	15	2
Hap1.415	1	72893254	73240483	347229	6
Hap1.416	1	74792062	74792611	549	2
Hap1.417	1	75211526	75638951	427425	5
Hap1.418	1	75639175	75700037	60862	6
Hap1.419	1	75967077	75967088	11	2
Hap1.420	1	76347635	76347669	34	2
Hap1.421	1	76640906	76641027	121	5
Hap1.422	1	77152605	77152615	10	2
Hap1.423	1	77280685	77280733	48	3
Hap1.424	1	77976793	77976883	90	2
Hap1.425	1	78064919	78064957	38	2
Hap1.426	1	78372221	78372274	53	3
Hap1.427	1	79248796	79270057	21261	7
Hap1.428	1	79714608	79714622	14	2
Hap1.429	1	79715202	79715223	21	2
Hap1.430	1	79741735	79741769	34	2
Hap1.431	1	79761161	79761239	78	5
Hap1.432	1	79761748	79761757	9	2
Hap1.433	1	80174527	80175797	1270	4
Hap1.434	1	80441710	80441747	37	2
Hap1.435	1	80630117	80671975	41858	8
Hap1.436	1	80776978	80873869	96891	4
Hap1.437	1	80928782	80928786	4	2
Hap1.438	1	81526839	81526925	86	2
Hap1.439	1	82035919	82036088	169	2
Hap1.440	1	82164731	82164805	74	5
Hap1.441	1	82520496	82520795	299	4
Hap1.442	1	82687736	82687814	78	3
Hap1.443	1	82712808	82712966	158	3
Hap1.444	1	82807326	82807375	49	2
Hap1.445	1	82926124	82926275	151	3
Hap1.446	1	83020652	83020721	69	2
Hap1.447	1	83800279	83800290	11	4
Hap1.448	1	84547520	84547522	2	2
Hap1.449	1	85026069	85028426	2357	3
Hap1.450	1	85061589	85061601	12	2
Hap1.451	1	85839969	85839981	12	2
Hap1.452	1	85841960	85842012	52	5
Hap1.453	1	85906441	85906478	37	3
Hap1.454	1	86168379	86168415	36	2
Hap1.455	1	86955496	87168025	212529	5
Hap1.456	1	87775741	87775783	42	2
Hap1.457	1	88643280	88643375	95	2
Hap1.458	1	88906094	88978291	72197	8
Hap1.459	1	88978317	88978326	9	3
Hap1.460	1	89245455	89245488	33	2
Hap1.461	1	89246843	89251841	4998	2
Hap1.462	1	90224522	90224533	11	2
Hap1.463	1	90229871	90239060	9189	3
Hap1.464	1	90828896	90828926	30	2
Hap1.465	1	90961218	90961257	39	2
Hap1.466	1	91196832	91196834	2	3
Hap1.467	1	91200989	91200990	1	2
Hap1.468	1	92251122	92253142	2020	2
Hap1.469	1	92521150	92521246	96	2
Hap1.470	1	92879789	92879818	29	3
Hap1.471	1	93276709	93276723	14	2
Hap1.472	1	93277639	93277660	21	2
Hap1.473	1	93916772	93917716	944	3
Hap1.474	1	93918191	93918252	61	2
Hap1.475	1	93979422	93979458	36	2
Hap1.476	1	93979554	94099870	120316	4
Hap1.477	1	94690966	94690986	20	2
Hap1.478	1	94828111	94828198	87	4
Hap1.479	1	95120673	95120676	3	2
Hap1.480	1	95201103	95201319	216	2
Hap1.481	1	95494927	95494942	15	2
Hap1.482	1	95866452	95867449	997	2
Hap1.483	1	96080172	96080181	9	2
Hap1.484	1	96322619	96322650	31	2
Hap1.485	1	96632317	96632360	43	3
Hap1.486	1	97301279	97687799	386520	5
Hap1.487	1	98105759	98105789	30	2
Hap1.488	1	98172916	98173615	699	5
Hap1.489	1	98771151	98771601	450	3
Hap1.490	1	98771606	98771610	4	3
Hap1.491	1	98771614	98771615	1	2
Hap1.492	1	98771771	98771795	24	2
Hap1.493	1	98849959	98849994	35	2
Hap1.494	1	99673244	99673267	23	2
Hap1.495	1	100833412	100833460	48	2
Hap1.496	1	100913543	100916962	3419	2
Hap1.497	1	102254022	102254967	945	3
Hap1.498	1	102537939	102537975	36	2
Hap1.499	1	102900698	102954862	54164	17
Hap1.500	1	103108672	103108704	32	2
Hap1.501	1	103108720	103109685	965	2
Hap1.502	1	103110262	103110271	9	2
Hap1.503	1	105239682	105240621	939	2
Hap1.504	1	105469797	105470210	413	2
Hap1.505	1	105478800	105680111	201311	4
Hap1.506	1	105959204	105959225	21	2
Hap1.507	1	105960035	106071041	111006	6
Hap1.508	1	106071141	106071174	33	2
Hap1.509	1	106903456	106903504	48	3
Hap1.510	1	106904128	106904135	7	2
Hap1.511	1	107308709	107308748	39	3
Hap1.512	1	107453743	107462325	8582	2
Hap1.513	1	108021194	108274191	252997	8
Hap1.514	1	110645038	110645323	285	3
Hap1.515	1	110982274	110982276	2	2
Hap1.516	1	110995119	110995147	28	2
Hap1.517	1	112600265	112600289	24	2
Hap1.518	1	113165490	113537459	371969	4
Hap1.519	1	113538191	113538197	6	2
Hap1.520	1	115226233	115226927	694	5
Hap1.521	1	116055005	116055196	191	5
Hap1.522	1	116273124	116273151	27	2
Hap1.523	1	119143976	119143988	12	2
Hap1.524	1	119143989	119149925	5936	2
Hap1.525	1	119385530	119385588	58	5
Hap1.526	1	119420027	119556920	136893	4
Hap1.527	1	119558269	119558317	48	3
Hap1.528	1	119660210	119660558	348	3
Hap1.529	1	119704608	119705221	613	3
Hap1.530	1	120855968	120856017	49	2
Hap1.531	1	121298479	121407527	109048	4
Hap1.532	1	122892588	122892636	48	3
Hap1.533	1	123324781	123774851	450070	6
Hap1.534	1	127438848	127438858	10	2
Hap1.535	1	138622169	138622549	380	5
Hap1.536	1	139472339	139472440	101	2
Hap1.537	1	140230828	140230970	142	2
Hap1.538	1	140897475	140897483	8	2
Hap1.539	1	146261418	146496499	235081	5
Hap1.540	1	146519115	146519133	18	2
Hap1.541	1	147906977	147907737	760	4
Hap1.542	1	148461233	148461272	39	3
Hap1.543	1	148524716	148524738	22	2
Hap1.544	1	148929604	148929607	3	2
Hap1.545	1	150121380	150122065	685	3
Hap1.546	1	150236475	150723118	486643	5
Hap1.547	1	150875899	150876128	229	2
Hap1.548	1	154094876	154096836	1960	3
Hap1.549	1	154098696	154098700	4	2
Hap1.550	1	154330514	154330989	475	3
Hap1.551	1	154892740	154892797	57	4
Hap1.552	1	155205838	155441150	235312	5
Hap1.553	1	155441573	155443647	2074	2
Hap1.554	1	155691653	155692094	441	7
Hap1.555	1	156235397	156235496	99	3
Hap1.556	1	157249986	157252303	2317	4
Hap1.557	1	157266491	157266617	126	4
Hap1.558	1	158018952	158019444	492	4
Hap1.559	1	158648184	158648335	151	3
Hap1.560	1	158707092	158707152	60	2
Hap1.561	1	160139886	160139892	6	2
Hap1.562	1	160874100	160874324	224	3
Hap1.563	1	161042665	161042677	12	2
Hap1.564	1	161052411	161052432	21	2
Hap1.565	1	161698316	161699250	934	3
Hap1.566	1	161699253	161699295	42	4
Hap1.567	1	162182153	162182162	9	2
Hap1.568	1	164386206	164390255	4049	6
Hap1.569	1	164525425	164525454	29	2
Hap1.570	1	164645132	164792841	147709	10
Hap1.571	1	164966472	164966907	435	3
Hap1.572	1	165090311	165090343	32	2
Hap1.573	1	165423019	165636280	213261	8
Hap1.574	1	166685808	166685860	52	3
Hap1.575	1	166730661	166823492	92831	5
Hap1.576	1	166825385	166825428	43	2
Hap1.577	1	166882030	166882216	186	3
Hap1.578	1	167216479	167216480	1	2
Hap1.579	1	167537769	167908837	371068	5
Hap1.580	1	167915774	167916832	1058	3
Hap1.581	1	168447027	168447160	133	3
Hap1.582	1	168450487	168450504	17	2
Hap1.583	1	168451538	168451576	38	2
Hap1.584	1	170003624	170294786	291162	4
Hap1.585	1	170492168	170495230	3062	6
Hap1.586	1	170554848	170554855	7	2
Hap1.587	1	170593283	170593313	30	2
Hap1.588	1	170736062	170736126	64	3
Hap1.589	1	170736289	170867162	130873	8
Hap1.590	1	171076268	171508944	432676	4
Hap1.591	1	171553572	171553715	143	3
Hap1.592	1	172139647	172139649	2	2
Hap1.593	1	172139815	172208688	68873	5
Hap1.594	1	172840711	172840713	2	2
Hap1.595	1	172881830	172899306	17476	2
Hap1.596	1	172917950	172917965	15	2
Hap1.597	1	173257603	173257618	15	3
Hap1.598	1	173340426	173441395	100969	7
Hap1.599	1	173673536	173673705	169	2
Hap1.600	1	174024319	174049946	25627	6
Hap1.601	1	174551705	174551722	17	2
Hap1.602	1	174912044	174912046	2	2
Hap1.603	1	175117966	175118017	51	2
Hap1.604	1	175192949	175323726	130777	8
Hap1.605	1	175323739	175593687	269948	8
Hap1.606	1	175670646	175670665	19	2
Hap1.607	1	175925209	175925251	42	2
Hap1.608	1	176081914	176081915	1	2
Hap1.609	1	176784843	176784850	7	2
Hap1.610	1	177079768	177080823	1055	3
Hap1.611	1	177085363	177085367	4	2
Hap1.612	1	177639728	177640526	798	3
Hap1.613	1	178035613	178035688	75	2
Hap1.614	1	178348326	178351712	3386	2
Hap1.615	1	179398277	179398292	15	2
Hap1.616	1	179616311	179616359	48	3
Hap1.617	1	179952452	179952482	30	2
Hap1.618	1	180006811	180007423	612	2
Hap1.619	1	180015617	180333681	318064	4
Hap1.620	1	180333685	180333969	284	4
Hap1.621	1	180366650	180369471	2821	2
Hap1.622	1	180721012	180743563	22551	3
Hap1.623	1	181900812	181911005	10193	2
Hap1.624	1	182117321	182122560	5239	3
Hap1.625	1	182196213	182196228	15	2
Hap1.626	1	182310169	182310203	34	2
Hap1.627	1	182653788	182653812	24	2
Hap1.628	1	182879922	182898942	19020	4
Hap1.629	1	182929843	182929860	17	2
Hap1.630	1	183803216	183806521	3305	3
Hap1.631	1	183810486	183810541	55	3
Hap1.632	1	183812896	183812924	28	2
Hap1.633	1	183832040	183832044	4	2
Hap1.634	1	183835734	183835735	1	2
Hap1.635	1	183939450	183941038	1588	3
Hap1.636	1	184273139	184273190	51	2
Hap1.637	1	184733063	184733068	5	2
Hap1.638	1	187128258	187128275	17	3
Hap1.639	1	187152933	187153203	270	2
Hap1.640	1	187376326	187376363	37	2
Hap1.641	1	187433137	187433144	7	3
Hap1.642	1	187469855	187469908	53	2
Hap1.643	1	187622388	187622691	303	2
Hap1.644	1	187622693	187622781	88	4
Hap1.645	1	187623852	187623857	5	2
Hap1.646	1	187623918	187624023	105	2
Hap1.647	1	187669865	187676856	6991	3
Hap1.648	1	187679916	187680240	324	4
Hap1.649	1	187701337	187701345	8	2
Hap1.650	1	187920014	187920022	8	3
Hap1.651	1	188065709	188065768	59	3
Hap1.652	1	188097271	188097299	28	2
Hap1.653	1	188100989	188101021	32	3
Hap1.654	1	188122501	188122570	69	2
Hap1.655	1	188148040	188214910	66870	4
Hap1.656	1	188214919	188215594	675	2
Hap1.657	1	188750537	188937634	187097	6
Hap1.658	1	188937649	188940298	2649	5
Hap1.659	1	189017054	189120540	103486	6
Hap1.660	1	189223245	189223263	18	2
Hap1.661	1	189390740	189392841	2101	4
Hap1.662	1	189438334	189622118	183784	5
Hap1.663	1	189804968	189805086	118	5
Hap1.664	1	189808354	189808369	15	2
Hap1.665	1	190595374	190595403	29	2
Hap1.666	1	190729536	190734874	5338	3
Hap1.667	1	190802636	190802696	60	2
Hap1.668	1	191123665	191123715	50	2
Hap1.669	1	191233117	191233376	259	3
Hap1.670	1	191620793	191620798	5	2
Hap1.671	1	191885620	191885648	28	3
Hap1.672	1	192076354	192076364	10	2
Hap1.673	1	192764112	192764141	29	4
Hap1.674	1	192764459	192764542	83	2
Hap1.675	1	193074934	193074935	1	2
Hap1.676	1	193279604	193279695	91	2
Hap1.677	1	193283568	193283569	1	2
Hap1.678	1	193349895	193349898	3	2
Hap1.679	1	193489192	193489218	26	3
Hap1.680	1	193622769	193623025	256	3
Hap1.681	1	193824743	193824748	5	2
Hap1.682	1	193861428	193861455	27	3
Hap1.683	1	194525796	194605191	79395	4
Hap1.684	1	195026069	195026369	300	2
Hap1.685	1	195172561	195172577	16	2
Hap1.686	1	195214131	195214163	32	4
Hap1.687	1	195218911	195218960	49	2
Hap1.688	1	195314866	195314893	27	2
Hap1.689	1	195371225	195371240	15	2
Hap1.690	1	195449107	195449246	139	3
Hap1.691	1	195517802	195517804	2	2
Hap1.692	1	195591379	195591381	2	2
Hap1.693	1	195724411	195724457	46	2
Hap1.694	1	195808785	195812429	3644	4
Hap1.695	1	196084596	196084597	1	2
Hap1.696	1	196233928	196246601	12673	3
Hap1.697	1	196726959	196726995	36	2
Hap1.698	1	196806060	196806167	107	2
Hap1.699	1	197781869	197782187	318	4
Hap1.700	1	198267290	198267308	18	2
Hap1.701	1	198502760	198507877	5117	4
Hap1.702	1	198574774	198575373	599	3
Hap1.703	1	198688893	198688999	106	2
Hap1.704	1	198689008	198766769	77761	5
Hap1.705	1	199371903	199372681	778	2
Hap1.706	1	199372818	199372960	142	2
Hap1.707	1	199520101	199520106	5	3
Hap1.708	1	199536164	199536587	423	2
Hap1.709	1	199665115	199665137	22	4
Hap1.710	1	199675357	199675402	45	3
Hap1.711	1	199761872	199761873	1	2
Hap1.712	1	199765096	199765105	9	2
Hap1.713	1	199775633	199775642	9	3
Hap1.714	1	199776492	199776498	6	2
Hap1.715	1	199872041	199872214	173	3
Hap1.716	1	200037424	200037436	12	2
Hap1.717	1	200111549	200111578	29	2
Hap1.718	1	200449046	200449074	28	2
Hap1.719	1	200504702	200514740	10038	3
Hap1.720	1	200664367	200664370	3	3
Hap1.721	1	200896645	200896837	192	4
Hap1.722	1	200945790	200945912	122	3
Hap1.723	1	200948015	200948595	580	3
Hap1.724	1	201510447	201520556	10109	2
Hap1.725	1	201520813	201520832	19	3
Hap1.726	1	201525676	201673961	148285	5
Hap1.727	1	201778119	201778120	1	2
Hap1.728	1	201908795	201908796	1	2
Hap1.729	1	201994321	201994502	181	4
Hap1.730	1	202191718	202191771	53	2
Hap1.731	1	202196338	202196419	81	2
Hap1.732	1	202196959	202196975	16	2
Hap1.733	1	202197106	202197119	13	2
Hap1.734	1	202197142	202197453	311	2
Hap1.735	1	202206103	202206108	5	2
Hap1.736	1	202206190	202206277	87	3
Hap1.737	1	202335181	202335251	70	2
Hap1.738	1	202335991	202342239	6248	4
Hap1.739	1	202565899	202565905	6	2
Hap1.740	1	202586956	202586962	6	2
Hap1.741	1	202586964	202587012	48	8
Hap1.742	1	203059865	203059903	38	2
Hap1.743	1	203987236	203987324	88	2
Hap1.744	1	204104750	204104759	9	3
Hap1.745	1	204739546	204739566	20	3
Hap1.746	1	205136195	205136213	18	2
Hap1.747	1	205286128	205286137	9	2
Hap1.748	1	205286730	205286737	7	2
Hap1.749	1	205287617	205291718	4101	2
Hap1.750	1	205609845	205609851	6	2
Hap1.751	1	205760192	205760201	9	2
Hap1.752	1	206167821	206167860	39	3
Hap1.753	1	206167890	206168035	145	6
Hap1.754	1	206168323	206168328	5	2
Hap1.755	1	206349582	206357462	7880	7
Hap1.756	1	206361784	206374152	12368	3
Hap1.757	1	206374347	206374363	16	2
Hap1.758	1	206468621	206476261	7640	3
Hap1.759	1	206476279	206476946	667	3
Hap1.760	1	206559183	206559186	3	2
Hap1.761	1	207220946	207221374	428	3
Hap1.762	1	207365969	207366069	100	3
Hap1.763	1	207434688	207434937	249	2
Hap1.764	1	207572923	207646514	73591	6
Hap1.765	1	207689646	207689649	3	3
Hap1.766	1	208055909	208144876	88967	6
Hap1.767	1	208478731	208478872	141	2
Hap1.768	1	208479099	208479109	10	3
Hap1.769	1	208809651	208809668	17	2
Hap1.770	1	208865513	208865569	56	2
Hap1.771	1	208869390	208869405	15	2
Hap1.772	1	208870299	208873510	3211	3
Hap1.773	1	209281788	209281816	28	2
Hap1.774	1	209686320	209686321	1	2
Hap1.775	1	209837217	209837249	32	2
Hap1.776	1	209850387	209853054	2667	2
Hap1.777	1	210143703	210143937	234	3
Hap1.778	1	210699420	210699438	18	3
Hap1.779	1	210788045	210788048	3	2
Hap1.780	1	210807310	210807320	10	2
Hap1.781	1	211248727	211248834	107	2
Hap1.782	1	211304843	211304883	40	2
Hap1.783	1	211308420	211308456	36	2
Hap1.784	1	211372041	211372150	109	2
Hap1.785	1	211466469	211466491	22	3
Hap1.786	1	211525597	211525598	1	2
Hap1.787	1	211571626	211585220	13594	3
Hap1.788	1	211720097	211720131	34	2
Hap1.789	1	212113317	212113322	5	2
Hap1.790	1	212352498	212404927	52429	6
Hap1.791	1	212581940	212581942	2	2
Hap1.792	1	212626378	212626391	13	2
Hap1.793	1	213030798	213030807	9	2
Hap1.794	1	213144666	213145618	952	2
Hap1.795	1	213279354	213279528	174	2
Hap1.796	1	213407385	213407386	1	2
Hap1.797	1	213583342	213583358	16	3
Hap1.798	1	214201503	214201548	45	2
Hap1.799	1	214355213	214355218	5	3
Hap1.800	1	214580783	214700000	119217	4
Hap1.801	1	214770814	214776316	5502	3
Hap1.802	1	214776972	214832133	55161	4
Hap1.803	1	215382393	215382420	27	2
Hap1.804	1	215391588	215391603	15	2
Hap1.805	1	215494016	215662327	168311	5
Hap1.806	1	215959346	215959614	268	3
Hap1.807	1	216216432	216216629	197	3
Hap1.808	1	216352528	216352554	26	2
Hap1.809	1	216352979	216494709	141730	4
Hap1.810	1	216633352	216633540	188	2
Hap1.811	1	216741891	216741892	1	2
Hap1.812	1	216747085	216747087	2	2
Hap1.813	1	216750057	216750089	32	3
Hap1.814	1	217233820	217233822	2	2
Hap1.815	1	217263575	217263589	14	2
Hap1.816	1	217304919	217326243	21324	4
Hap1.817	1	217332468	217332479	11	2
Hap1.818	1	217503084	217503100	16	2
Hap1.819	1	217884201	217884250	49	3
Hap1.820	1	218338584	218338609	25	2
Hap1.821	1	218616592	218616641	49	2
Hap1.822	1	218617487	218769074	151587	11
Hap1.823	1	218769191	218769212	21	2
Hap1.824	1	219328138	219423707	95569	6
Hap1.825	1	220028138	220028167	29	2
Hap1.826	1	220060400	220060489	89	2
Hap1.827	1	220060791	220066811	6020	3
Hap1.828	1	220110470	220110716	246	3
Hap1.829	1	220417643	220425083	7440	4
Hap1.830	1	220425229	220425270	41	3
Hap1.831	1	220876544	220876582	38	4
Hap1.832	1	220880639	220880801	162	2
Hap1.833	1	220880876	220901543	20667	3
Hap1.834	1	221539055	221539324	269	2
Hap1.835	1	222450743	222450933	190	4
Hap1.836	1	222452231	222452387	156	4
Hap1.837	1	223094493	223213071	118578	4
Hap1.838	1	223221110	223221112	2	3
Hap1.839	1	223377449	223377451	2	2
Hap1.840	1	223752752	223752770	18	2
Hap1.841	1	223850331	223850365	34	4
Hap1.842	1	223890628	223890720	92	3
Hap1.843	1	223890769	223897930	7161	3
Hap1.844	1	224166347	224166388	41	3
Hap1.845	1	224985738	224985748	10	2
Hap1.846	1	225097576	225097582	6	2
Hap1.847	1	225097937	225098414	477	5
Hap1.848	1	225102599	225102655	56	3
Hap1.849	1	225103934	225103945	11	2
Hap1.850	1	225108834	225108850	16	2
Hap1.851	1	225171035	225171052	17	3
Hap1.852	1	225200021	225202049	2028	7
Hap1.853	1	225931654	225931656	2	2
Hap1.854	1	225931691	225937574	5883	4
Hap1.855	1	226276646	226276648	2	2
Hap1.856	1	226296688	226296691	3	2
Hap1.857	1	226597310	226598368	1058	2
Hap1.858	1	226598374	226598492	118	2
Hap1.859	1	226610777	226610794	17	2
Hap1.860	1	226994257	226994286	29	3
Hap1.861	1	227302031	227302104	73	2
Hap1.862	1	228081328	228081467	139	3
Hap1.863	1	228081991	228081996	5	2
Hap1.864	1	228112027	228112046	19	2
Hap1.865	1	228464991	228465018	27	2
Hap1.866	1	228618703	228625540	6837	3
Hap1.867	1	228626962	228626963	1	2
Hap1.868	1	228727182	228727183	1	2
Hap1.869	1	229128010	229128016	6	2
Hap1.870	1	229248301	229248351	50	2
Hap1.871	1	229252019	229267142	15123	3
Hap1.872	1	229926269	229926270	1	2
Hap1.873	1	229961705	229966645	4940	2
Hap1.874	1	230272888	230272889	1	2
Hap1.875	1	230273618	230273637	19	2
Hap1.876	1	230600937	230601037	100	3
Hap1.877	1	230948259	230948502	243	7
Hap1.878	1	232405061	232405063	2	2
Hap1.879	1	232575549	232575585	36	2
Hap1.880	1	232576014	232576029	15	2
Hap1.881	1	232576921	232576958	37	2
Hap1.882	1	232583030	232583116	86	5
Hap1.883	1	232583124	232590612	7488	3
Hap1.884	1	232590625	232590652	27	2
Hap1.885	1	232710658	232710664	6	2
Hap1.886	1	232806499	232806535	36	2
Hap1.887	1	232806559	232806592	33	3
Hap1.888	1	233508372	233508846	474	7
Hap1.889	1	233518923	233519663	740	3
Hap1.890	1	233876069	233877826	1757	4
Hap1.891	1	234184488	234184490	2	2
Hap1.892	1	234204646	234204664	18	2
Hap1.893	1	234274792	234280384	5592	3
Hap1.894	1	234316558	234320369	3811	3
Hap1.895	1	235025423	235025432	9	2
Hap1.896	1	235707389	235726766	19377	2
Hap1.897	1	235727990	235728087	97	2
Hap1.898	1	235969143	235969167	24	2
Hap1.899	1	236300387	236302501	2114	2
Hap1.900	1	236350617	236632360	281743	5
Hap1.901	1	236962597	236962598	1	2
Hap1.902	1	236975651	236981891	6240	4
Hap1.903	1	237112924	237112967	43	2
Hap1.904	1	237147146	237147180	34	3
Hap1.905	1	237151610	237237327	85717	4
Hap1.906	1	237548328	237548338	10	2
Hap1.907	1	237666753	237666763	10	2
Hap1.908	1	237666806	237666807	1	2
Hap1.909	1	237717846	237806670	88824	4
Hap1.910	1	238017080	238017093	13	3
Hap1.911	1	238023605	238384278	360673	5
Hap1.912	1	238811299	238872505	61206	7
Hap1.913	1	238877265	239356456	479191	14
Hap1.914	1	239356472	239356476	4	3
Hap1.915	1	239671396	239671642	246	3
Hap1.916	1	239955812	239955821	9	2
Hap1.917	1	240296016	240442202	146186	4
Hap1.918	1	240527501	240527525	24	2
Hap1.919	1	240543733	240543735	2	3
Hap1.920	1	240727965	240815727	87762	5
Hap1.921	1	241060101	241060452	351	2
Hap1.922	1	241329165	241357860	28695	3
Hap1.923	1	241431456	241431463	7	2
Hap1.924	1	241463121	241539577	76456	4
Hap1.925	1	241540366	241540407	41	3
Hap1.926	1	241560736	241560757	21	2
Hap1.927	1	241612278	241613439	1161	5
Hap1.928	1	242551807	242559887	8080	5
Hap1.929	1	242767501	242768061	560	3
Hap1.930	1	242768173	242768185	12	2
Hap1.931	1	244128784	244128793	9	2
Hap1.932	1	244128927	244216306	87379	5
Hap1.933	1	244575041	244575129	88	2
Hap1.934	1	244807473	245086736	279263	5
Hap1.935	1	245094173	245094210	37	2
Hap1.936	1	245369694	245369924	230	2
Hap1.937	1	245799879	245799912	33	2
Hap1.938	1	245929525	245929527	2	2
Hap1.939	1	246260145	246260165	20	2
Hap1.940	1	246260275	246264013	3738	3
Hap1.941	1	246278262	246278678	416	6
Hap1.942	1	246461347	246465996	4649	4
Hap1.943	1	246467521	246467525	4	2
Hap1.944	1	246523144	246523282	138	2
Hap1.945	1	246526848	246531162	4314	3
Hap1.946	1	246599733	246599744	11	2
Hap1.947	1	246605987	246605989	2	2
Hap1.948	1	246606904	246722735	115831	4
Hap1.949	1	246781257	246781299	42	3
Hap1.950	1	247602031	247608178	6147	2
Hap1.951	1	247689720	247689753	33	2
Hap1.952	1	248346619	248346659	40	2
Hap1.953	1	248346689	248346716	27	2
Hap1.954	1	248481287	248655869	174582	5
Hap1.955	1	248797284	248797304	20	2
Hap1.956	1	248811687	248812811	1124	3
Hap1.957	1	249124439	249368182	243743	6
Hap1.958	1	249558193	249558292	99	2
Hap1.959	1	249920269	250153025	232756	5
Hap1.960	1	250390743	250390744	1	2
Hap1.961	1	250924266	250924597	331	5
Hap1.962	1	250967326	250967331	5	2
Hap1.963	1	251102284	251102289	5	2
Hap1.964	1	251140189	251140190	1	2
Hap1.965	1	251163682	251164041	359	3
Hap1.966	1	251198447	251198466	19	2
Hap1.967	1	252055133	252055211	78	3
Hap1.968	1	252055482	252055493	11	2
Hap1.969	1	252691244	252692522	1278	5
Hap1.970	1	253193739	253195031	1292	3
Hap1.971	1	253329347	253329387	40	2
Hap1.972	1	253363537	253367883	4346	3
Hap1.973	1	253438213	253438230	17	2
Hap1.974	1	253569546	253570549	1003	2
Hap1.975	1	253858550	253858746	196	11
Hap1.976	1	254304763	254304863	100	5
Hap1.977	1	254460917	254461141	224	3
Hap1.978	1	254528380	254528419	39	2
Hap1.979	1	254857611	254860087	2476	6
Hap1.980	1	254867079	254867086	7	2
Hap1.981	1	255041527	255048062	6535	7
Hap1.982	1	255149152	255149201	49	3
Hap1.983	1	255604888	255605618	730	2
Hap1.984	1	255804260	255804369	109	2
Hap1.985	1	256053397	256053432	35	4
Hap1.986	1	256131807	256131909	102	3
Hap1.987	1	256468129	256468169	40	3
Hap1.988	1	256573700	256573886	186	4
Hap1.989	1	256723596	256723600	4	3
Hap1.990	1	256753006	256753117	111	2
Hap1.991	1	257244278	257246809	2531	4
Hap1.992	1	257274085	257274262	177	3
Hap1.993	1	257637511	257637680	169	3
Hap1.994	1	257796982	257796984	2	2
Hap1.995	1	257999371	258007130	7759	3
Hap1.996	1	258032559	258032571	12	2
Hap1.997	1	258412962	258412988	26	4
Hap1.998	1	258446617	258446673	56	2
Hap1.999	1	258500855	258500900	45	3
Hap1.1000	1	258507630	258507669	39	4
Hap1.1001	1	258711254	258711460	206	2
Hap1.1002	1	258717504	258717512	8	2
Hap1.1003	1	258860119	258863597	3478	5
Hap1.1004	1	258868238	258868243	5	2
Hap1.1005	1	258934759	258934763	4	3
Hap1.1006	1	259270551	259270575	24	2
Hap1.1007	1	259275482	259275513	31	2
Hap1.1008	1	259279474	259283033	3559	3
Hap1.1009	1	259334208	259334237	29	2
Hap1.1010	1	259466849	259466851	2	2
Hap1.1011	1	259883156	259883193	37	2
Hap1.1012	1	260007836	260007853	17	2
Hap1.1013	1	260195124	260197661	2537	2
Hap1.1014	1	260203810	260203890	80	2
Hap1.1015	1	260209942	260209960	18	2
Hap1.1016	1	260715452	260715486	34	2
Hap1.1017	1	262231350	262244522	13172	4
Hap1.1018	1	262370989	262371002	13	2
Hap1.1019	1	262451989	262519387	67398	6
Hap1.1020	1	262519412	262520609	1197	3
Hap1.1021	1	262573169	262574189	1020	2
Hap1.1022	1	262602731	262606039	3308	3
Hap1.1023	1	263064396	263064446	50	3
Hap1.1024	1	263066817	263066821	4	2
Hap1.1025	1	263264280	263264328	48	2
Hap1.1026	1	263276958	263276992	34	3
Hap1.1027	1	263459275	263459276	1	2
Hap1.1028	1	263459300	263459399	99	3
Hap1.1029	1	264159498	264159514	16	2
Hap1.1030	1	264274503	264274506	3	2
Hap1.1031	1	264773916	264774007	91	2
Hap1.1032	1	264929749	264931182	1433	3
Hap1.1033	1	265025330	265054864	29534	3
Hap1.1034	1	265546902	265546912	10	2
Hap1.1035	1	266230034	266230041	7	2
Hap1.1036	1	267055285	267055296	11	2
Hap1.1037	1	267228457	267228461	4	2
Hap1.1038	1	267264620	267264762	142	2
Hap1.1039	1	267264818	267460144	195326	5
Hap1.1040	1	267610923	267634349	23426	5
Hap1.1041	1	267849885	267849939	54	3
Hap1.1042	1	268022681	268022687	6	2
Hap1.1043	1	268497321	268501380	4059	3
Hap1.1044	1	268807022	268807024	2	3
Hap1.1045	1	269016160	269016194	34	2
Hap1.1046	1	269108099	269108101	2	2
Hap1.1047	1	269184303	269184305	2	2
Hap1.1048	1	269370557	269370594	37	3
Hap1.1049	1	269370931	269370943	12	2
Hap1.1050	1	269395326	269395371	45	2
Hap1.1051	1	269571758	269571776	18	2
Hap1.1052	1	269571857	269571872	15	2
Hap1.1053	1	270626654	270626685	31	3
Hap1.1054	1	270626735	270735351	108616	4
Hap1.1055	1	271379384	271379393	9	2
Hap1.1056	1	271694342	271817031	122689	5
Hap1.1057	1	271817954	271817962	8	2
Hap1.1058	1	271833328	271833329	1	2
Hap1.1059	1	271969256	271969285	29	2
Hap1.1060	1	272044415	272108710	64295	4
Hap1.1061	1	272285652	272285751	99	2
Hap1.1062	1	272323916	272323921	5	2
Hap1.1063	1	272411311	272411316	5	2
Hap1.1064	1	272412226	272413730	1504	2
Hap1.1065	1	272414924	272414927	3	2
Hap1.1066	1	272419666	272419710	44	3
Hap1.1067	1	273103256	273103261	5	2
Hap1.1068	1	273166381	273166404	23	2
Hap1.1069	1	273166771	273166885	114	4
Hap1.1070	1	273167929	273167936	7	2
Hap1.1071	1	273294874	273294880	6	2
Hap1.1072	1	273299690	273299707	17	2
Hap1.1073	1	273299712	273300147	435	3
Hap1.1074	1	273365730	273375902	10172	4
Hap1.1075	1	273403138	273419631	16493	3
Hap1.1076	1	273438297	273438301	4	2
Hap1.1077	1	273744097	273759648	15551	2
Hap1.1078	1	273848470	273852390	3920	3
Hap1.1079	1	274304695	274318268	13573	3
Hap1.1080	1	274319240	274324292	5052	2
Hap1.1081	1	274475147	274475177	30	2
Hap1.1082	1	274476120	274476178	58	2
Hap1.1083	1	274482503	274482518	15	2
Hap1.1084	1	274549601	274549609	8	4
Hap1.1085	1	274785679	274785696	17	2
Hap1.1086	1	274790150	274790151	1	2
Hap1.1087	1	274791827	274791832	5	2
Hap1.1088	1	274793448	274793461	13	2
Hap1.1089	1	274801971	274802001	30	3
Hap1.1090	1	275008604	275008618	14	3
Hap1.1091	1	275049710	275049714	4	2
Hap1.1092	1	275100658	275114014	13356	2
Hap1.1093	1	275316382	275330370	13988	2
Hap1.1094	1	275537666	275537866	200	3
Hap1.1095	1	275696514	275713788	17274	2
Hap1.1096	1	275757460	275757466	6	2
Hap1.1097	1	275760547	275760993	446	3
Hap1.1098	1	275839298	275839333	35	3
Hap1.1099	1	276186209	276186329	120	3
Hap1.1100	1	276369442	276369486	44	3
Hap1.1101	1	276392656	276392676	20	2
Hap1.1102	1	276428601	276428607	6	2
Hap1.1103	1	276740776	276748632	7856	2
Hap1.1104	1	276757314	276757320	6	2
Hap1.1105	1	276757337	276763501	6164	9
Hap1.1106	1	277055908	277055923	15	2
Hap1.1107	1	277059854	277059876	22	2
Hap1.1108	1	277062765	277062774	9	2
Hap1.1109	1	277294908	277298666	3758	2
Hap1.1110	1	277415068	277415072	4	2
Hap1.1111	1	277450063	277450078	15	2
Hap1.1112	1	277909666	277910232	566	2
Hap1.1113	1	277913233	277919270	6037	2
Hap1.1114	1	278101027	278101078	51	2
Hap1.1115	1	278101150	278101218	68	3
Hap1.1116	1	278108169	278108193	24	4
Hap1.1117	1	278117265	278117288	23	2
Hap1.1118	1	278425763	278425769	6	2
Hap1.1119	1	278582771	278582911	140	3
Hap1.1120	1	278671357	278671404	47	3
Hap1.1121	1	278671429	278672050	621	2
Hap1.1122	1	278715633	278715636	3	2
Hap1.1123	1	278716624	278716687	63	2
Hap1.1124	1	278947163	278975983	28820	3
Hap1.1125	1	279134807	279134810	3	2
Hap1.1126	1	279186860	279186866	6	2
Hap1.1127	1	279186942	279251115	64173	6
Hap1.1128	1	279254048	279254051	3	2
Hap1.1129	1	279542048	279542070	22	2
Hap1.1130	1	279625802	279632489	6687	2
Hap1.1131	1	279632622	279632714	92	2
Hap1.1132	1	279632726	279632729	3	2
Hap1.1133	1	279687325	279687328	3	2
Hap1.1134	1	279964051	279964817	766	2
Hap1.1135	1	280410976	280410978	2	2
Hap1.1136	1	280645978	280646265	287	2
Hap1.1137	1	280648239	280648249	10	2
Hap1.1138	1	280818819	280818832	13	2
Hap1.1139	1	280844773	280844788	15	2
Hap1.1140	1	280897504	280897518	14	2
Hap1.1141	1	281139172	281139178	6	2
Hap1.1142	1	281139229	281139334	105	3
Hap1.1143	1	281231940	281231961	21	3
Hap1.1144	1	281402129	281402198	69	3
Hap1.1145	1	281701277	281701286	9	2
Hap1.1146	1	281956850	281956902	52	4
Hap1.1147	1	281976249	281976297	48	2
Hap1.1148	1	282017037	282017056	19	2
Hap1.1149	1	282477441	282477564	123	2
Hap1.1150	1	282512568	282530707	18139	2
Hap1.1151	1	282539079	282539205	126	2
Hap1.1152	1	282539207	282539232	25	3
Hap1.1153	1	282595416	282595418	2	3
Hap1.1154	1	282742170	282742219	49	2
Hap1.1155	1	282742392	282742459	67	2
Hap1.1156	1	282812900	282812978	78	3
Hap1.1157	1	282812995	282813020	25	2
Hap1.1158	1	282813406	282816784	3378	2
Hap1.1159	1	282967712	282967730	18	2
Hap1.1160	1	283257726	283263054	5328	3
Hap1.1161	1	283263505	283263557	52	2
Hap1.1162	1	283268197	283268225	28	2
Hap1.1163	1	283309024	283309028	4	2
Hap1.1164	1	283675323	283675461	138	2
Hap1.1165	1	283711863	283711873	10	2
Hap1.1166	1	283932169	283932293	124	5
Hap1.1167	1	283932346	283935636	3290	3
Hap1.1168	1	285148078	285148090	12	2
Hap1.1169	1	285200222	285200223	1	2
Hap1.1170	1	285381069	285381070	1	2
Hap1.1171	1	285381299	285381388	89	2
Hap1.1172	1	285460828	285460831	3	2
Hap1.1173	1	285461927	285461936	9	3
Hap1.1174	1	285856242	285856272	30	2
Hap1.1175	1	286036945	286042407	5462	3
Hap1.1176	1	286049701	286049710	9	2
Hap1.1177	1	286050178	286050179	1	2
Hap1.1178	1	286250592	286253661	3069	2
Hap1.1179	1	286470988	286475508	4520	3
Hap1.1180	1	286510794	286510817	23	2
Hap1.1181	1	286524828	286527213	2385	6
Hap1.1182	1	286581313	286581328	15	2
Hap1.1183	1	286583728	286583744	16	2
Hap1.1184	1	286784176	286784187	11	2
Hap1.1185	1	287064813	287064830	17	2
Hap1.1186	1	287098120	287098171	51	2
Hap1.1187	1	287135612	287135651	39	3
Hap1.1188	1	287182222	287182238	16	2
Hap1.1189	1	287361790	287361793	3	2
Hap1.1190	1	287559803	287559804	1	2
Hap1.1191	1	287775584	287775870	286	3
Hap1.1192	1	287790951	287791045	94	2
Hap1.1193	1	287793653	287793658	5	2
Hap1.1194	1	287793977	287793979	2	2
Hap1.1195	1	287798120	287798122	2	2
Hap1.1196	1	287798248	287809337	11089	5
Hap1.1197	1	287874266	287874284	18	2
Hap1.1198	1	288052845	288052875	30	2
Hap1.1199	1	288083990	288084035	45	2
Hap1.1200	1	288084290	288084304	14	2
Hap1.1201	1	288084368	288084410	42	3
Hap1.1202	1	288467443	288467469	26	3
Hap1.1203	1	288542204	288542220	16	2
Hap1.1204	1	288744334	288744356	22	2
Hap1.1205	1	288767360	288767361	1	2
Hap1.1206	1	288767436	288767655	219	2
Hap1.1207	1	288767702	288768449	747	2
Hap1.1208	1	288802503	288802985	482	4
Hap1.1209	1	288876453	288876465	12	2
Hap1.1210	1	288876629	288876715	86	4
Hap1.1211	1	288926926	288926941	15	2
Hap1.1212	1	289294148	289294201	53	2
Hap1.1213	1	289338040	289338148	108	4
Hap1.1214	1	289338161	289338253	92	2
Hap1.1215	1	289418568	289418569	1	2
Hap1.1216	1	289575559	289591681	16122	4
Hap1.1217	1	289651625	289669747	18122	4
Hap1.1218	1	290301271	290303571	2300	2
Hap1.1219	1	290358701	290368420	9719	2
Hap1.1220	1	290381701	290381732	31	4
Hap1.1221	1	290546621	290546642	21	2
Hap1.1222	1	290594162	290594219	57	3
Hap1.1223	1	290594715	290594725	10	3
Hap1.1224	1	290893380	290893388	8	2
Hap1.1225	1	290929268	290929275	7	2
Hap1.1226	1	290929302	290929311	9	2
Hap1.1227	1	291026400	291026403	3	2
Hap1.1228	1	291028515	291028518	3	4
Hap1.1229	1	291028522	291028542	20	2
Hap1.1230	1	291368352	291368389	37	4
Hap1.1231	1	291461556	291477025	15469	3
Hap1.1232	1	291628952	291628955	3	2
Hap1.1233	1	291628957	291628959	2	2
Hap1.1234	1	291689522	291689525	3	3
Hap1.1235	1	291801751	291801752	1	2
Hap1.1236	1	291976550	291976696	146	2
Hap1.1237	1	291977573	291977597	24	2
Hap1.1238	1	292163567	292163624	57	2
Hap1.1239	1	292415283	292415284	1	2
Hap1.1240	1	292417919	292418174	255	3
Hap1.1241	1	292957146	292957152	6	2
Hap1.1242	1	293085512	293104808	19296	3
Hap1.1243	1	293230011	293230042	31	2
Hap1.1244	1	293406513	293406516	3	2
Hap1.1245	1	293406540	293406578	38	2
Hap1.1246	1	293487486	293487515	29	3
Hap1.1247	1	293600291	293654679	54388	4
Hap1.1248	1	293654712	293654772	60	4
Hap1.1249	1	293723435	293723453	18	2
Hap1.1250	1	293872526	293872532	6	2
Hap1.1251	1	294019351	294021668	2317	3
Hap1.1252	1	294021852	294021865	13	2
Hap1.1253	1	294121131	294122021	890	4
Hap1.1254	1	294174711	294177180	2469	2
Hap1.1255	1	294177206	294177236	30	2
Hap1.1256	1	294178634	294178736	102	2
Hap1.1257	1	294572981	294572986	5	2
Hap1.1258	1	295389386	295389401	15	2
Hap1.1259	1	295429664	295429714	50	2
Hap1.1260	1	295525018	295525019	1	2
Hap1.1261	1	295628769	295628789	20	2
Hap1.1262	1	295669166	295669200	34	3
Hap1.1263	1	295842728	295842782	54	3
Hap1.1264	1	296077510	296077553	43	4
Hap1.1265	1	296269932	296284554	14622	3
Hap1.1266	1	296790286	296790291	5	3
Hap1.1267	1	296848093	296848095	2	2
Hap1.1268	1	296849007	296849039	32	2
Hap1.1269	1	296850746	296850786	40	3
Hap1.1270	1	296972756	296987854	15098	5
Hap1.1271	1	297041045	297041061	16	3
Hap1.1272	1	297223963	297223989	26	2
Hap1.1273	1	297569674	297591477	21803	5
Hap1.1274	1	297824591	297824605	14	2
Hap1.1275	1	297831906	297831970	64	2
Hap1.1276	1	297870030	297870651	621	3
Hap1.1277	1	298043266	298057178	13912	2
Hap1.1278	1	298216170	298236033	19863	2
Hap1.1279	1	298377859	298377860	1	2
Hap1.1280	1	298392288	298392306	18	2
Hap1.1281	1	298517014	298517026	12	2
Hap1.1282	1	298819830	298819833	3	2
Hap1.1283	1	299044640	299044654	14	2
Hap1.1284	1	299122584	299122635	51	2
Hap1.1285	1	299199721	299199767	46	2
Hap1.1286	1	299278407	299468698	190291	8
Hap1.1287	1	299645114	299645138	24	2
Hap1.1288	1	299688778	299688794	16	2
Hap1.1289	1	299980483	299981125	642	2
Hap1.1290	1	300056357	300061185	4828	2
Hap1.1291	1	300174152	300174591	439	2
Hap1.1292	1	300361410	300361508	98	3
Hap1.1293	1	300513345	300523735	10390	3
Hap1.1294	1	300523784	300523787	3	2
Hap1.1295	1	300714071	300714072	1	2
Hap1.1296	1	301004323	301004339	16	2
Hap2.1	2	564293	724204	159911	4
Hap2.2	2	844152	844155	3	2
Hap2.3	2	1042778	1043539	761	5
Hap2.4	2	1104851	1104868	17	2
Hap2.5	2	1267655	1267657	2	3
Hap2.6	2	1272818	1273545	727	2
Hap2.7	2	1319475	1319497	22	3
Hap2.8	2	1440448	1450808	10360	4
Hap2.9	2	1464439	1464442	3	2
Hap2.10	2	1465286	1465297	11	3
Hap2.11	2	1545630	1545664	34	4
Hap2.12	2	1566209	1627002	60793	4
Hap2.13	2	1657054	1657668	614	3
Hap2.14	2	1718295	1718332	37	4
Hap2.15	2	1719817	1719875	58	2
Hap2.16	2	1728764	1728789	25	2
Hap2.17	2	1777899	1778972	1073	2
Hap2.18	2	1922876	1926199	3323	2
Hap2.19	2	1961364	1962860	1496	5
Hap2.20	2	1963170	1963171	1	2
Hap2.21	2	1976874	1976880	6	3
Hap2.22	2	2054262	2054263	1	2
Hap2.23	2	2072469	2072511	42	2
Hap2.24	2	2072559	2074638	2079	4
Hap2.25	2	2082758	2082784	26	2
Hap2.26	2	2105023	2105025	2	2
Hap2.27	2	2276276	2276301	25	2
Hap2.28	2	2371352	2371399	47	2
Hap2.29	2	2497216	2497255	39	2
Hap2.30	2	2541271	2541366	95	4
Hap2.31	2	2551995	2552035	40	2
Hap2.32	2	2552114	2552115	1	2
Hap2.33	2	3018748	3018770	22	2
Hap2.34	2	3019670	3020876	1206	3
Hap2.35	2	3067843	3095095	27252	7
Hap2.36	2	3110908	3111174	266	3
Hap2.37	2	3186401	3189034	2633	2
Hap2.38	2	3342244	3342250	6	2
Hap2.39	2	3392435	3392438	3	4
Hap2.40	2	3415022	3415025	3	2
Hap2.41	2	3421910	3421914	4	3
Hap2.42	2	3557734	3557773	39	4
Hap2.43	2	3570133	3570180	47	2
Hap2.44	2	3570296	3570357	61	2
Hap2.45	2	3590619	3590629	10	2
Hap2.46	2	3590630	3712807	122177	5
Hap2.47	2	3753725	3753887	162	4
Hap2.48	2	3777031	3777032	1	2
Hap2.49	2	3780620	3796785	16165	2
Hap2.50	2	3799999	3800067	68	2
Hap2.51	2	3864229	3879880	15651	3
Hap2.52	2	3932827	3932843	16	3
Hap2.53	2	3979284	3979290	6	2
Hap2.54	2	4051119	4051165	46	2
Hap2.55	2	4056692	4056713	21	2
Hap2.56	2	4216978	4216994	16	2
Hap2.57	2	4311918	4311922	4	2
Hap2.58	2	4349715	4349743	28	2
Hap2.59	2	4349796	4349816	20	2
Hap2.60	2	4350029	4350034	5	2
Hap2.61	2	4351710	4351752	42	2
Hap2.62	2	4517782	4517812	30	3
Hap2.63	2	4517833	4517846	13	2
Hap2.64	2	4519616	4519626	10	2
Hap2.65	2	4670920	4670922	2	2
Hap2.66	2	4680601	4680602	1	2
Hap2.67	2	4803924	4803927	3	2
Hap2.68	2	4839863	4839866	3	2
Hap2.69	2	4892117	4893058	941	2
Hap2.70	2	4895151	4895154	3	2
Hap2.71	2	4903209	4904123	914	2
Hap2.72	2	5112374	5127225	14851	2
Hap2.73	2	5234318	5235588	1270	6
Hap2.74	2	5275412	5275416	4	2
Hap2.75	2	5473492	5473499	7	2
Hap2.76	2	5569359	5569380	21	2
Hap2.77	2	5571224	5572083	859	3
Hap2.78	2	5688262	5688580	318	2
Hap2.79	2	5868940	5868965	25	2
Hap2.80	2	6020658	6020669	11	3
Hap2.81	2	6037167	6037276	109	3
Hap2.82	2	6037577	6037594	17	2
Hap2.83	2	6172621	6178451	5830	3
Hap2.84	2	6178670	6178688	18	3
Hap2.85	2	6192107	6192120	13	4
Hap2.86	2	6360171	6360183	12	2
Hap2.87	2	6461634	6461648	14	3
Hap2.88	2	6474645	6474647	2	2
Hap2.89	2	6572875	6598291	25416	3
Hap2.90	2	6598400	6628667	30267	4
Hap2.91	2	6645208	6651337	6129	3
Hap2.92	2	6821828	6823095	1267	2
Hap2.93	2	6995215	6995249	34	3
Hap2.94	2	7182195	7182209	14	2
Hap2.95	2	7200169	7200170	1	2
Hap2.96	2	7213754	7213768	14	2
Hap2.97	2	7224287	7224333	46	2
Hap2.98	2	7295079	7313414	18335	2
Hap2.99	2	7409537	7409565	28	2
Hap2.100	2	7415356	7415399	43	4
Hap2.101	2	7963733	7963782	49	2
Hap2.102	2	8291126	8291156	30	5
Hap2.103	2	8295504	8299257	3753	3
Hap2.104	2	8506003	8506036	33	2
Hap2.105	2	8809257	8810889	1632	2
Hap2.106	2	8918937	8923100	4163	2
Hap2.107	2	8923118	8923519	401	3
Hap2.108	2	9026855	9026862	7	2
Hap2.109	2	9281526	9281557	31	3
Hap2.110	2	9417624	9417630	6	2
Hap2.111	2	9417694	9417730	36	2
Hap2.112	2	9446432	9446486	54	3
Hap2.113	2	9553204	9553247	43	5
Hap2.114	2	9562943	9562993	50	3
Hap2.115	2	9564977	9564979	2	2
Hap2.116	2	9924169	9924209	40	3
Hap2.117	2	10019205	10019352	147	2
Hap2.118	2	10391472	10393256	1784	2
Hap2.119	2	10394686	10394706	20	2
Hap2.120	2	10478078	10478166	88	5
Hap2.121	2	10495232	10495233	1	2
Hap2.122	2	10523912	10525250	1338	5
Hap2.123	2	10541423	10541424	1	2
Hap2.124	2	10559706	10559722	16	4
Hap2.125	2	10574566	10602970	28404	3
Hap2.126	2	10631026	10658964	27938	3
Hap2.127	2	10662009	10662010	1	2
Hap2.128	2	10678108	10679690	1582	2
Hap2.129	2	10882199	10889685	7486	3
Hap2.130	2	11769514	11769577	63	2
Hap2.131	2	11992640	11992659	19	2
Hap2.132	2	12023926	12026245	2319	7
Hap2.133	2	12121324	12121389	65	4
Hap2.134	2	12260253	12264701	4448	3
Hap2.135	2	12265480	12265510	30	3
Hap2.136	2	12359825	12359984	159	4
Hap2.137	2	12360065	12445360	85295	5
Hap2.138	2	12928772	12928779	7	2
Hap2.139	2	13298334	13298335	1	2
Hap2.140	2	13316319	13316323	4	2
Hap2.141	2	13412812	13412848	36	2
Hap2.142	2	13601612	13601618	6	2
Hap2.143	2	13623531	13624095	564	2
Hap2.144	2	13784989	13785896	907	4
Hap2.145	2	13793190	13793197	7	2
Hap2.146	2	14217412	14233798	16386	4
Hap2.147	2	14235586	14235591	5	2
Hap2.148	2	14240022	14240037	15	2
Hap2.149	2	14268228	14275391	7163	3
Hap2.150	2	14347968	14347976	8	2
Hap2.151	2	14450338	14450378	40	2
Hap2.152	2	14473912	14473925	13	2
Hap2.153	2	14478638	14478669	31	3
Hap2.154	2	14560523	14623902	63379	5
Hap2.155	2	14726733	14726754	21	2
Hap2.156	2	14817232	14817259	27	2
Hap2.157	2	14847795	14847809	14	2
Hap2.158	2	14901636	14902977	1341	3
Hap2.159	2	14951837	14951863	26	2
Hap2.160	2	15031004	15031007	3	4
Hap2.161	2	15034440	15034487	47	3
Hap2.162	2	15152281	15152352	71	2
Hap2.163	2	15292543	15292550	7	2
Hap2.164	2	15294227	15294844	617	3
Hap2.165	2	15486449	15486453	4	2
Hap2.166	2	15894510	15894530	20	2
Hap2.167	2	15896796	15896797	1	2
Hap2.168	2	15984882	15984926	44	2
Hap2.169	2	16049042	16049080	38	3
Hap2.170	2	16135117	16135144	27	2
Hap2.171	2	16353536	16353545	9	2
Hap2.172	2	16354221	16354599	378	2
Hap2.173	2	16413213	16413277	64	2
Hap2.174	2	16413425	16483624	70199	5
Hap2.175	2	16556893	16556899	6	2
Hap2.176	2	16656038	16674134	18096	2
Hap2.177	2	16674157	16674174	17	2
Hap2.178	2	17091492	17092005	513	5
Hap2.179	2	17094270	17094300	30	2
Hap2.180	2	17276872	17276886	14	3
Hap2.181	2	17564651	17564758	107	3
Hap2.182	2	17725207	17725222	15	2
Hap2.183	2	17881375	18103625	222250	7
Hap2.184	2	18205584	18205618	34	2
Hap2.185	2	18210596	18210607	11	2
Hap2.186	2	18234677	18234868	191	4
Hap2.187	2	18234989	18234991	2	2
Hap2.188	2	18235013	18235235	222	2
Hap2.189	2	18301060	18301084	24	2
Hap2.190	2	18301613	18307507	5894	3
Hap2.191	2	18313608	18313665	57	2
Hap2.192	2	18414276	18414277	1	2
Hap2.193	2	18416361	18416371	10	2
Hap2.194	2	18486722	18486755	33	2
Hap2.195	2	18487977	18489048	1071	2
Hap2.196	2	18489080	18489132	52	2
Hap2.197	2	18528739	18611121	82382	5
Hap2.198	2	18621484	18623502	2018	2
Hap2.199	2	18738102	18757127	19025	4
Hap2.200	2	18757553	18758007	454	5
Hap2.201	2	18830019	18834473	4454	7
Hap2.202	2	19138440	19138754	314	3
Hap2.203	2	19883182	19883227	45	5
Hap2.204	2	19887111	19887152	41	2
Hap2.205	2	19887166	19944183	57017	4
Hap2.206	2	19948737	19948788	51	2
Hap2.207	2	20081749	20534665	452916	6
Hap2.208	2	20628021	20628022	1	2
Hap2.209	2	20629680	20720346	90666	5
Hap2.210	2	20734777	20746945	12168	2
Hap2.211	2	20747337	20820230	72893	4
Hap2.212	2	21025684	21025689	5	3
Hap2.213	2	21025778	21043233	17455	3
Hap2.214	2	21165550	21165632	82	3
Hap2.215	2	21187843	21187844	1	2
Hap2.216	2	21188006	21188064	58	4
Hap2.217	2	21549765	21549767	2	2
Hap2.218	2	21583248	21583642	394	3
Hap2.219	2	21583736	21636559	52823	6
Hap2.220	2	21906127	22134274	228147	12
Hap2.221	2	22225562	22225628	66	4
Hap2.222	2	22497646	22498101	455	2
Hap2.223	2	22664106	22664108	2	2
Hap2.224	2	22817565	22818672	1107	7
Hap2.225	2	22918216	22918224	8	2
Hap2.226	2	23124317	23193910	69593	5
Hap2.227	2	23232820	23232839	19	2
Hap2.228	2	23509064	23509100	36	5
Hap2.229	2	23509106	23509125	19	2
Hap2.230	2	23543584	23543593	9	2
Hap2.231	2	23571339	23571342	3	2
Hap2.232	2	23622389	23622411	22	2
Hap2.233	2	24094478	24094498	20	3
Hap2.234	2	24341626	24341653	27	2
Hap2.235	2	24361808	24362136	328	3
Hap2.236	2	24362231	24362244	13	2
Hap2.237	2	24461775	24461829	54	3
Hap2.238	2	24461853	24461856	3	2
Hap2.239	2	24656970	24661632	4662	2
Hap2.240	2	24882391	24882393	2	2
Hap2.241	2	24995301	24995327	26	3
Hap2.242	2	25012072	25012462	390	2
Hap2.243	2	25012863	25012868	5	2
Hap2.244	2	25074084	25075028	944	3
Hap2.245	2	25182501	25182773	272	3
Hap2.246	2	25432165	25437828	5663	5
Hap2.247	2	26913534	26919674	6140	3
Hap2.248	2	26921676	26922465	789	5
Hap2.249	2	27060738	27064902	4164	4
Hap2.250	2	27240547	27240549	2	2
Hap2.251	2	27356650	27357002	352	3
Hap2.252	2	27507081	27507105	24	2
Hap2.253	2	27509940	27509993	53	2
Hap2.254	2	27556146	27556257	111	3
Hap2.255	2	27602313	27602334	21	3
Hap2.256	2	27608135	27625609	17474	3
Hap2.257	2	27677608	27677662	54	4
Hap2.258	2	28108078	28108144	66	2
Hap2.259	2	28126799	28127136	337	2
Hap2.260	2	28172068	28172071	3	2
Hap2.261	2	28185905	28185950	45	3
Hap2.262	2	28217827	28217909	82	3
Hap2.263	2	28443763	28443769	6	2
Hap2.264	2	28454073	28474741	20668	6
Hap2.265	2	28485399	28485411	12	2
Hap2.266	2	28941682	28943999	2317	4
Hap2.267	2	30029656	30030929	1273	2
Hap2.268	2	30154750	30154761	11	2
Hap2.269	2	30293380	30293464	84	2
Hap2.270	2	30295497	30295499	2	2
Hap2.271	2	30299955	30554607	254652	4
Hap2.272	2	30759467	30759483	16	3
Hap2.273	2	30990052	30990094	42	2
Hap2.274	2	31176882	31176900	18	2
Hap2.275	2	31220611	31220620	9	3
Hap2.276	2	32549409	32549448	39	2
Hap2.277	2	32552811	32552816	5	3
Hap2.278	2	32552832	32552893	61	3
Hap2.279	2	33147054	33147063	9	2
Hap2.280	2	33577788	33578566	778	2
Hap2.281	2	33806454	33806477	23	2
Hap2.282	2	34093754	34093755	1	2
Hap2.283	2	34093840	34098167	4327	2
Hap2.284	2	34128362	34128545	183	4
Hap2.285	2	34850198	34850260	62	2
Hap2.286	2	35062986	35062988	2	2
Hap2.287	2	35199319	35199331	12	2
Hap2.288	2	35326455	35554114	227659	4
Hap2.289	2	35954686	35954782	96	4
Hap2.290	2	37054257	37054282	25	2
Hap2.291	2	37079862	37081961	2099	13
Hap2.292	2	37195119	37195170	51	3
Hap2.293	2	37217700	37217715	15	2
Hap2.294	2	37400258	37400262	4	2
Hap2.295	2	37467810	37467833	23	2
Hap2.296	2	37554956	37554978	22	3
Hap2.297	2	37554989	37565383	10394	3
Hap2.298	2	37762323	37762691	368	5
Hap2.299	2	38197954	38197958	4	2
Hap2.300	2	38201862	38202105	243	2
Hap2.301	2	38204471	38205221	750	2
Hap2.302	2	38959894	38959978	84	2
Hap2.303	2	38970426	38970443	17	2
Hap2.304	2	39393838	39393910	72	2
Hap2.305	2	39606102	39606437	335	2
Hap2.306	2	39956576	39958768	2192	4
Hap2.307	2	40376756	40376768	12	2
Hap2.308	2	40640691	40640947	256	2
Hap2.309	2	40781294	40790101	8807	3
Hap2.310	2	41309765	41332842	23077	3
Hap2.311	2	41636361	41639077	2716	2
Hap2.312	2	41873321	41875129	1808	5
Hap2.313	2	41935607	41935611	4	2
Hap2.314	2	42108741	42108758	17	2
Hap2.315	2	42111912	42111923	11	3
Hap2.316	2	42114186	42126151	11965	2
Hap2.317	2	42126158	42126409	251	2
Hap2.318	2	42353949	42400472	46523	5
Hap2.319	2	42587084	42587221	137	3
Hap2.320	2	42629317	42632082	2765	2
Hap2.321	2	43053024	43053589	565	3
Hap2.322	2	43105578	43105579	1	2
Hap2.323	2	43429675	43587291	157616	5
Hap2.324	2	43829290	43831927	2637	2
Hap2.325	2	43832991	43833053	62	3
Hap2.326	2	44057137	44057138	1	2
Hap2.327	2	44062086	44069629	7543	3
Hap2.328	2	44185604	44187216	1612	7
Hap2.329	2	44188250	44188265	15	2
Hap2.330	2	44344348	44344356	8	2
Hap2.331	2	44829182	44829252	70	2
Hap2.332	2	44830621	44830716	95	2
Hap2.333	2	44964430	44964443	13	3
Hap2.334	2	45008123	45008542	419	2
Hap2.335	2	45008556	45008559	3	2
Hap2.336	2	45015466	45016056	590	2
Hap2.337	2	45073336	45077644	4308	6
Hap2.338	2	45102403	45102754	351	3
Hap2.339	2	45102784	45326468	223684	5
Hap2.340	2	45347449	45347505	56	3
Hap2.341	2	45347911	45347917	6	5
Hap2.342	2	45348034	45348449	415	3
Hap2.343	2	45821560	45821657	97	3
Hap2.344	2	46397125	46397136	11	2
Hap2.345	2	46409767	46409807	40	2
Hap2.346	2	46590235	46591157	922	9
Hap2.347	2	46617172	46617190	18	3
Hap2.348	2	46619730	46619911	181	4
Hap2.349	2	46833695	46834620	925	3
Hap2.350	2	47381157	47381176	19	2
Hap2.351	2	47491368	47491371	3	2
Hap2.352	2	47717918	47741182	23264	3
Hap2.353	2	47940112	47940155	43	2
Hap2.354	2	47994040	47994049	9	2
Hap2.355	2	48182779	48182794	15	2
Hap2.356	2	48182797	48188405	5608	2
Hap2.357	2	48236608	48237142	534	2
Hap2.358	2	48742960	48761522	18562	3
Hap2.359	2	49218855	49218874	19	2
Hap2.360	2	49288652	49294282	5630	4
Hap2.361	2	49368340	49368660	320	3
Hap2.362	2	49646221	49646223	2	2
Hap2.363	2	49789952	49789977	25	2
Hap2.364	2	50094712	50094720	8	2
Hap2.365	2	50141929	50142055	126	3
Hap2.366	2	51579749	51579773	24	2
Hap2.367	2	51862190	51863868	1678	3
Hap2.368	2	51863871	51864168	297	4
Hap2.369	2	51957773	51958579	806	3
Hap2.370	2	51958600	51958608	8	2
Hap2.371	2	51958645	51958658	13	4
Hap2.372	2	52071116	52071158	42	2
Hap2.373	2	52383617	52383637	20	3
Hap2.374	2	52438346	52438400	54	2
Hap2.375	2	54245324	54245445	121	3
Hap2.376	2	54309509	54309526	17	3
Hap2.377	2	54473410	54473421	11	2
Hap2.378	2	54833493	54833591	98	5
Hap2.379	2	54888878	54912717	23839	3
Hap2.380	2	54988679	54988680	1	2
Hap2.381	2	54988876	54988954	78	2
Hap2.382	2	55658443	55658444	1	2
Hap2.383	2	55879026	55879488	462	3
Hap2.384	2	56188396	56189020	624	3
Hap2.385	2	56189212	56189394	182	4
Hap2.386	2	56523763	56737732	213969	4
Hap2.387	2	56737932	56737939	7	2
Hap2.388	2	57694630	57695141	511	2
Hap2.389	2	57697240	57697254	14	3
Hap2.390	2	59912755	59912789	34	3
Hap2.391	2	60341758	60341762	4	3
Hap2.392	2	60701681	60701717	36	3
Hap2.393	2	61431415	61431423	8	2
Hap2.394	2	61502255	61502258	3	2
Hap2.395	2	61505347	61505433	86	3
Hap2.396	2	61511334	61511364	30	3
Hap2.397	2	61622240	61622251	11	2
Hap2.398	2	61875644	61875656	12	3
Hap2.399	2	61876106	62100975	224869	7
Hap2.400	2	62730377	62730428	51	2
Hap2.401	2	62919550	62919597	47	4
Hap2.402	2	62921609	62921647	38	2
Hap2.403	2	64573393	64573402	9	2
Hap2.404	2	64584719	64584727	8	3
Hap2.405	2	64589611	64928992	339381	4
Hap2.406	2	67890420	68386179	495759	13
Hap2.407	2	69213833	69231223	17390	2
Hap2.408	2	70544034	70544036	2	2
Hap2.409	2	70961332	70973101	11769	3
Hap2.410	2	71189181	71189710	529	2
Hap2.411	2	71777499	71777533	34	2
Hap2.412	2	72418582	72418589	7	2
Hap2.413	2	79913332	79913347	15	2
Hap2.414	2	80107344	80501606	394262	6
Hap2.415	2	81075987	81076120	133	5
Hap2.416	2	82437610	82437619	9	2
Hap2.417	2	84080466	84080481	15	2
Hap2.418	2	84169615	84185041	15426	2
Hap2.419	2	85256874	85542372	285498	4
Hap2.420	2	86813304	86813314	10	2
Hap2.421	2	86847060	87283661	436601	6
Hap2.422	2	88285922	88285923	1	2
Hap2.423	2	89243431	89358663	115232	4
Hap2.424	2	90353571	90354231	660	2
Hap2.425	2	94441710	94782363	340653	5
Hap2.426	2	95590938	96008415	417477	6
Hap2.427	2	96972095	97442158	470063	4
Hap2.428	2	100524917	100524938	21	2
Hap2.429	2	101900896	101901018	122	6
Hap2.430	2	102293115	102293180	65	3
Hap2.431	2	104284550	104284565	15	2
Hap2.432	2	104595007	104595045	38	3
Hap2.433	2	105596167	105596202	35	2
Hap2.434	2	107819613	107916620	97007	4
Hap2.435	2	108773586	108773624	38	2
Hap2.436	2	109630240	109630241	1	2
Hap2.437	2	109630297	109630497	200	2
Hap2.438	2	109631292	109631457	165	3
Hap2.439	2	109631908	109631955	47	2
Hap2.440	2	109734243	109734329	86	2
Hap2.441	2	109737170	109737461	291	2
Hap2.442	2	110121158	110121502	344	2
Hap2.443	2	110212522	110700280	487758	4
Hap2.444	2	110716481	110716506	25	2
Hap2.445	2	111285311	111285350	39	2
Hap2.446	2	111908744	111908746	2	2
Hap2.447	2	112726313	112726330	17	2
Hap2.448	2	113991497	113993512	2015	2
Hap2.449	2	114651541	114651580	39	2
Hap2.450	2	116373802	116379320	5518	4
Hap2.451	2	118067797	118550510	482713	5
Hap2.452	2	118711412	118711434	22	2
Hap2.453	2	119120434	119120439	5	2
Hap2.454	2	119167027	119167081	54	3
Hap2.455	2	120762505	120762893	388	2
Hap2.456	2	121320741	121320785	44	2
Hap2.457	2	122117698	122215905	98207	5
Hap2.458	2	123556078	123577226	21148	3
Hap2.459	2	126547001	126547012	11	4
Hap2.460	2	127395104	127395112	8	2
Hap2.461	2	128456719	128457065	346	2
Hap2.462	2	128821008	128821019	11	3
Hap2.463	2	131979939	131980084	145	4
Hap2.464	2	131980378	131981150	772	5
Hap2.465	2	132748560	132748589	29	2
Hap2.466	2	133821366	133821367	1	2
Hap2.467	2	133947004	133947010	6	2
Hap2.468	2	134941009	135069233	128224	4
Hap2.469	2	136809310	136809394	84	2
Hap2.470	2	137196137	137196206	69	4
Hap2.471	2	140277439	140277676	237	4
Hap2.472	2	141294769	141294795	26	2
Hap2.473	2	141381819	141381825	6	2
Hap2.474	2	141976311	141976313	2	2
Hap2.475	2	142169895	142169930	35	3
Hap2.476	2	142948232	142948276	44	2
Hap2.477	2	143815839	143815866	27	3
Hap2.478	2	143893524	143893563	39	2
Hap2.479	2	144025728	144025768	40	2
Hap2.480	2	144702287	144702343	56	2
Hap2.481	2	144708029	144708040	11	3
Hap2.482	2	145113942	145113986	44	3
Hap2.483	2	145436208	145436487	279	2
Hap2.484	2	145617826	145618691	865	7
Hap2.485	2	145618766	145678349	59583	5
Hap2.486	2	146684049	146684064	15	2
Hap2.487	2	146685733	146685754	21	2
Hap2.488	2	146764265	146833564	69299	4
Hap2.489	2	147043384	147044378	994	3
Hap2.490	2	147670511	147670546	35	2
Hap2.491	2	147959175	147959636	461	3
Hap2.492	2	149197214	149197223	9	2
Hap2.493	2	149296137	149296193	56	2
Hap2.494	2	149358246	149358356	110	2
Hap2.495	2	149511962	149511984	22	3
Hap2.496	2	149514933	149514993	60	5
Hap2.497	2	150650782	150650917	135	4
Hap2.498	2	150781214	150781959	745	3
Hap2.499	2	152204897	152320710	115813	4
Hap2.500	2	152370187	152868798	498611	11
Hap2.501	2	153649597	153660108	10511	2
Hap2.502	2	153731507	153731518	11	2
Hap2.503	2	154039749	154039771	22	2
Hap2.504	2	154137164	154137184	20	2
Hap2.505	2	154494998	154495001	3	2
Hap2.506	2	156552545	156552561	16	2
Hap2.507	2	157870933	157870963	30	2
Hap2.508	2	157871173	157871251	78	3
Hap2.509	2	158217394	158217407	13	2
Hap2.510	2	158389806	158389862	56	3
Hap2.511	2	158582383	159022410	440027	10
Hap2.512	2	159041106	159041152	46	3
Hap2.513	2	159043604	159043644	40	4
Hap2.514	2	159308205	159308322	117	3
Hap2.515	2	161418621	161431622	13001	8
Hap2.516	2	161596545	161831951	235406	6
Hap2.517	2	162237753	162237754	1	2
Hap2.518	2	164079015	164079054	39	3
Hap2.519	2	164312342	164448806	136464	5
Hap2.520	2	164906077	164906385	308	3
Hap2.521	2	165493356	165527381	34025	5
Hap2.522	2	166251753	166260369	8616	3
Hap2.523	2	166508126	166981851	473725	5
Hap2.524	2	167122260	167126609	4349	3
Hap2.525	2	168038374	168038428	54	2
Hap2.526	2	168145278	168483365	338087	5
Hap2.527	2	168630011	168639820	9809	4
Hap2.528	2	168642008	168651253	9245	2
Hap2.529	2	168928982	168928993	11	2
Hap2.530	2	169092200	169092225	25	3
Hap2.531	2	169554489	169559333	4844	2
Hap2.532	2	170368866	170371591	2725	2
Hap2.533	2	170393174	170393178	4	3
Hap2.534	2	170393786	170393792	6	2
Hap2.535	2	171427683	171500325	72642	6
Hap2.536	2	171504296	171504797	501	2
Hap2.537	2	173042241	173042313	72	5
Hap2.538	2	173133305	173133374	69	2
Hap2.539	2	173894364	173894404	40	3
Hap2.540	2	174064110	174066254	2144	2
Hap2.541	2	174283980	174284324	344	2
Hap2.542	2	174413655	174422142	8487	2
Hap2.543	2	174740281	174742326	2045	2
Hap2.544	2	175208259	175208295	36	2
Hap2.545	2	175208636	175208724	88	2
Hap2.546	2	175320781	175320835	54	2
Hap2.547	2	175323501	175324666	1165	3
Hap2.548	2	175728990	175729003	13	3
Hap2.549	2	176274889	176274897	8	2
Hap2.550	2	176598198	176599684	1486	2
Hap2.551	2	176647079	176650190	3111	3
Hap2.552	2	176884915	176886423	1508	4
Hap2.553	2	176992061	176992065	4	2
Hap2.554	2	177256068	177256370	302	2
Hap2.555	2	177260135	177260162	27	2
Hap2.556	2	177371843	177518626	146783	4
Hap2.557	2	177562778	177562861	83	3
Hap2.558	2	177836744	177836774	30	3
Hap2.559	2	177890057	177890101	44	2
Hap2.560	2	178400250	178412650	12400	5
Hap2.561	2	178521173	178521222	49	3
Hap2.562	2	179011740	179011842	102	2
Hap2.563	2	179263175	179263183	8	2
Hap2.564	2	179531107	179531194	87	2
Hap2.565	2	180107856	180304294	196438	4
Hap2.566	2	180397538	180397575	37	4
Hap2.567	2	180631032	180633753	2721	2
Hap2.568	2	180807184	180807196	12	2
Hap2.569	2	180843095	181176235	333140	5
Hap2.570	2	182188465	182188467	2	2
Hap2.571	2	182837911	182837916	5	2
Hap2.572	2	182903690	182903700	10	2
Hap2.573	2	182995626	182997919	2293	2
Hap2.574	2	183261071	183261112	41	3
Hap2.575	2	183506892	183506906	14	2
Hap2.576	2	183945992	183946043	51	5
Hap2.577	2	184045890	184052393	6503	4
Hap2.578	2	184211104	184211107	3	2
Hap2.579	2	184337499	184337553	54	4
Hap2.580	2	184568641	184568673	32	4
Hap2.581	2	184650266	184650304	38	2
Hap2.582	2	184650858	184650880	22	3
Hap2.583	2	184661605	184661621	16	2
Hap2.584	2	184701983	184701986	3	2
Hap2.585	2	184916657	184916683	26	2
Hap2.586	2	185041203	185041246	43	2
Hap2.587	2	185050618	185050621	3	2
Hap2.588	2	185050957	185051053	96	2
Hap2.589	2	185101696	185102000	304	3
Hap2.590	2	185106311	185106337	26	4
Hap2.591	2	185187177	185187190	13	2
Hap2.592	2	185295554	185295601	47	3
Hap2.593	2	185347744	185347766	22	2
Hap2.594	2	185412579	185412632	53	2
Hap2.595	2	185617126	185617132	6	2
Hap2.596	2	185952332	185952336	4	2
Hap2.597	2	186086282	186087486	1204	3
Hap2.598	2	186338945	186338981	36	2
Hap2.599	2	186911870	186957774	45904	5
Hap2.600	2	186957868	187085261	127393	5
Hap2.601	2	187277083	187277484	401	2
Hap2.602	2	187290513	187290546	33	3
Hap2.603	2	187290568	187291477	909	6
Hap2.604	2	187723476	187723520	44	4
Hap2.605	2	187779471	187779509	38	3
Hap2.606	2	188016954	188016970	16	3
Hap2.607	2	188105006	188105026	20	2
Hap2.608	2	188272494	188272495	1	2
Hap2.609	2	188336641	188336806	165	2
Hap2.610	2	188336916	188336928	12	2
Hap2.611	2	188466003	188466028	25	3
Hap2.612	2	188708160	188708178	18	2
Hap2.613	2	188714170	188714186	16	2
Hap2.614	2	189066969	189066984	15	3
Hap2.615	2	189523072	189523077	5	2
Hap2.616	2	189739876	189739979	103	2
Hap2.617	2	189740001	189740811	810	3
Hap2.618	2	189741012	189741033	21	2
Hap2.619	2	189840802	189840833	31	2
Hap2.620	2	189855284	189855771	487	3
Hap2.621	2	189923572	189925988	2416	6
Hap2.622	2	189927910	189962838	34928	6
Hap2.623	2	190230517	190230518	1	2
Hap2.624	2	190371069	190372200	1131	5
Hap2.625	2	190471482	190471521	39	2
Hap2.626	2	190471527	190471572	45	2
Hap2.627	2	190472980	190475312	2332	2
Hap2.628	2	190675034	190675333	299	2
Hap2.629	2	191065564	191066238	674	7
Hap2.630	2	191504389	191504405	16	2
Hap2.631	2	191589345	191589352	7	2
Hap2.632	2	192313929	192313932	3	2
Hap2.633	2	192421926	192421968	42	2
Hap2.634	2	192431280	192431765	485	2
Hap2.635	2	193045697	193045704	7	3
Hap2.636	2	193088583	193088586	3	2
Hap2.637	2	193249014	193249048	34	3
Hap2.638	2	193350761	193350788	27	2
Hap2.639	2	193397048	193402344	5296	3
Hap2.640	2	193965782	193969202	3420	3
Hap2.641	2	194151363	194156084	4721	2
Hap2.642	2	194225875	194225885	10	2
Hap2.643	2	194299975	194299978	3	2
Hap2.644	2	194380305	194380377	72	2
Hap2.645	2	194384480	194384574	94	3
Hap2.646	2	194385650	194385680	30	4
Hap2.647	2	194465506	194532098	66592	5
Hap2.648	2	194764043	194764058	15	3
Hap2.649	2	194764993	194765007	14	2
Hap2.650	2	194768820	194808186	39366	5
Hap2.651	2	194814834	194814912	78	3
Hap2.652	2	195006295	195008390	2095	2
Hap2.653	2	195137405	195137453	48	3
Hap2.654	2	195269971	195557623	287652	5
Hap2.655	2	195696850	195696876	26	4
Hap2.656	2	195710561	195813971	103410	4
Hap2.657	2	196173930	196174017	87	4
Hap2.658	2	196314687	196314784	97	6
Hap2.659	2	196314786	196315352	566	3
Hap2.660	2	196944228	196944270	42	2
Hap2.661	2	196945047	196945048	1	2
Hap2.662	2	196952738	196954507	1769	5
Hap2.663	2	197036808	197061201	24393	4
Hap2.664	2	197174588	197174590	2	3
Hap2.665	2	197188027	197188065	38	2
Hap2.666	2	197524439	197524440	1	2
Hap2.667	2	197661222	197661320	98	2
Hap2.668	2	197875740	197875761	21	2
Hap2.669	2	197876388	197876901	513	2
Hap2.670	2	197881038	197881048	10	3
Hap2.671	2	198035393	198035469	76	3
Hap2.672	2	198590083	198590514	431	2
Hap2.673	2	198975813	198975894	81	2
Hap2.674	2	199048575	199048615	40	4
Hap2.675	2	199053297	199053318	21	2
Hap2.676	2	199061460	199061528	68	2
Hap2.677	2	199062520	199062591	71	2
Hap2.678	2	199377014	199379688	2674	3
Hap2.679	2	199795727	199831560	35833	5
Hap2.680	2	200000482	200000522	40	2
Hap2.681	2	200024863	200024892	29	4
Hap2.682	2	200245800	200475463	229663	6
Hap2.683	2	201546998	201867067	320069	5
Hap2.684	2	202454883	202454934	51	2
Hap2.685	2	202812632	202812709	77	5
Hap2.686	2	202814586	202814587	1	2
Hap2.687	2	203058962	203059010	48	2
Hap2.688	2	203073996	203074362	366	2
Hap2.689	2	203291517	203297328	5811	3
Hap2.690	2	203297338	203297345	7	2
Hap2.691	2	203299674	203299706	32	2
Hap2.692	2	203384417	203384445	28	2
Hap2.693	2	203405252	203607350	202098	6
Hap2.694	2	203718953	203718969	16	2
Hap2.695	2	203741009	203741066	57	2
Hap2.696	2	203791018	203791086	68	4
Hap2.697	2	203913387	203918948	5561	3
Hap2.698	2	204166873	204166887	14	2
Hap2.699	2	204173319	204173321	2	2
Hap2.700	2	204177300	204177321	21	2
Hap2.701	2	204184630	204185543	913	2
Hap2.702	2	204245330	204245771	441	3
[truncated: 5,833 more rows]
