# Supplementary material for: Genome-wide haplotype-based association analysis of key traits of plant lodging and architecture of maize identifies major determinants for leaf angle: hapLA4
Source: PLoS One. 2019 Mar 6;14(3):e0212925. doi: 10.1371/journal.pone.0212925 (PMC6402688; doi:10.1371/journal.pone.0212925)
Supplement: S3 Table — (XLSX) [file pone.0212925.s003.xlsx]

## Sheet: S3 Table
S3 Table: Summary of statistical analysis for key traits of plant lodging and architecture measured in a two growing seasons (2014-2015 and 2015-2016).
	Season 1 (2014-2015)			Season 2 (2015-2016)			G	E	GE	H2	CV(%)
Plant Lodging	Mean	Minimum	Maximum	Mean	Minimum	Maximum
Ear height (EH)	0.806767	0.325	1.36	0.580578	0.216667	1.05	**	**	**	0.94	16
Plant height (PH)	1.51711	0.94	2.26	1.26895	0.625	2.13333	**	**	**	0.95	10.1
EH/PH ratio	0.526742	0.285714	0.696751	0.452428	0.295455	0.633803	**	**	**	0.83	11
Plant Architecture
Leaf angle	1.287 MS	1	3	1.291 MS	1	3	**	NS	NS	0.74	19.3
** Significant at the 0.01 probability level
NS, not significant
G, Genotype effect
E, Environment effect
GE, Genotype-Environment interaction
CV, Coefficients of Variation
MS, multinomial scale
